# Supplementary material for: Untangling Community Assembly Through Functional Traits and Phylogenetic Alpha Diversity in Subtropical Karst Forests
Source: Ecol Evol. 2025 Jun 26;15(7):e71616. doi: 10.1002/ece3.71616 (PMC12202465; doi:10.1002/ece3.71616)
Supplement: Supplementary file 2 — Appendix S2. [file ECE3-15-e71616-s002.csv]

site	CWM_LT	CWM_SLA	CWM_WD	CWM_DBH	SWC	pH	TN	AN	AP	Ca	CO	TP	Ele	Convexity	Slope	ST	BRR
Deciduous	0.11201	229.70708	0.54888	4.18199	3.236	6.23	10.346	414.218	7.99	177.683	18.46	0.389	213.8125	-7.5	38.75	34	56.81
Deciduous	0.11631	205.77676	0.56857	4.64872	4.264	6.28	10.9375	392.259	8.385	197.954	18.88	0.381	214.4375	-1.85	44.6875	36	78.19
Deciduous	0.1004	248.53924	0.53291	5.85934	4.605	6.47	8.1725	339.721	8.958	142.529	18.47	0.32	204.75	-0.25	27.6875	18	31.13
Deciduous	0.13875	156.72008	0.67706	4.03652	6.629	6.31	8.892625	342.448	14.49	147.982	16.48	0.257	215.125	6.65	59.375	16	85.25
Deciduous	0.12827	178.98718	0.68366	3.58314	3.499	6.24	11.63225	456.347	7.979	116.45	15.81	0.35	228.125	9.666666667	47.125	39	57.38
Deciduous	0.10319	237.94278	0.54739	3.70631	2.562	6.64	8.421	356.548	7.875	182.05	19.1	0.357	195.0625	1.1	29.125	39	34.44
Deciduous	0.11214	208.44665	0.57693	4.05222	6.115	6.29	9.277625	384.195	10.875	140.433	18.55	0.337	213.4375	0.4375	56.125	38	82.19
Deciduous	0.11179	182.93301	0.62145	4.08357	5.79	6.39	8.84625	391.851	11.396	179.075	17.01	0.336	212.4375	6.40625	52.4375	33	71.75
Deciduous	0.10424	244.67958	0.55525	4.49064	4.772	6.34	6.15475	302.524	11.25	156.52	19.02	0.291	203.625	0.46875	24.8125	29	60.06
Deciduous	0.10688	236.09518	0.57093	4.01238	5.256	6.15	6.785625	302.742	8.792	95.4	17.76	0.289	216.375	-8.45	36.8125	18	77.06
Deciduous	0.12054	176.5368	0.6139	3.68904	8.059	6.29	8.4035	368.163	8.427	113.14	16.5	0.277	226.1875	4.15	43	59	91.5
Deciduous	0.12141	191.06909	0.66082	3.99197	7.024	6.16	6.461	282.129	7	115.804	16.21	0.227	207.6875	-2.46875	15.0625	31	58.31
Deciduous	0.10869	209.49406	0.60483	3.86979	3.227	6.06	6.946625	314.044	13.417	61.584	15.69	0.268	218.4375	2.15625	15.375	25	75
Deciduous	0.1054	223.0977	0.58004	4.62327	1.831	6.17	7.252875	281.603	7.865	96.206	16.54	0.263	227.125	2.25	34.6875	36	70.81
Deciduous	0.12577	180.25286	0.64896	3.69197	6.505	6.14	6.502125	257.479	7.005	114.79	15.27	0.243	191.0625	-0.9	20	31	51.13
Deciduous	0.10087	226.56972	0.57045	5.67705	6.679	6.26	8.11475	338.314	6.552	99.265	16.84	0.256	198.75	-4.55	27.0625	38	72.5
Deciduous	0.10708	230.49141	0.56987	4.41656	3.807	6.23	8.619625	349.711	6.74	48.715	17.16	0.238	208.5625	-1.40625	33.5	28	81.88
Deciduous	0.11601	210.39899	0.58487	4.34399	5.561	6.39	9.36075	373.386	7.167	66.972	16.7	0.328	188.8125	-7.46875	24.875	23	75.5
Deciduous	0.11029	228.90704	0.58402	5.27911	4.723	5.94	13.428625	448.317	6.854	91.743	17.01	0.429	196.8125	-5.03125	31.375	29	91.06
Deciduous	0.10544	221.22971	0.53856	4.03436	6.39	6.7	12.214125	462.344	5.052	141.209	18.35	0.284	204.6875	0.3	33.25	27	89.19
Deciduous	0.11669	207.38717	0.54432	5.61751	3.822	6.56	10.6365	371.062	7.281	167.759	17.09	0.401	186.5	-0.083333333	52.6875	18	85.56
Deciduous	0.11188	219.9131	0.56206	5.45661	4.664	6.35	13.61325	496.229	13.135	104.151	18.18	0.484	201.875	12.3	30.6875	20	87.44
Deciduous	0.1189	194.22343	0.60682	4.87782	5.803	5.77	11.36625	450.734	5.938	87.655	16.99	0.318	211.1875	1.55	35.625	25	90.5
Deciduous	0.11869	198.24077	0.59105	4.09529	7.763	6.26	8.099	349.927	6.021	109.294	17.13	0.32	184.5625	-6.8	31.25	14	66.56
Deciduous	0.10488	221.80243	0.53563	5.41147	3.656	6.48	11.984	456.154	6.083	151.092	19.21	0.394	195.8125	4.916666667	35.5	18	70.88
Mixed	0.12785	231.17667	0.56138	7.41084	14.34	6.68	3.9	260.46	2.447	84.26	12.73	0.72	179.25	-13.3	29.67	31	65
Mixed	0.10855	246.06579	0.54817	6.60216	14.77	7.32	3.69	220.5	1.135	83.24	11.91	0.68	191	-6	37.37	24	64.5
Mixed	0.1103	242.16229	0.54543	6.38723	15.88	7.01	3.77	190.17	4.148	84.77	12.67	0.66	203.5	-5.1875	33.57	32	50
Mixed	0.12408	199.80386	0.55949	10.74062	9.78	6.94	3.38	184.63	3.913	99.81	13.16	0.59	215.25	-4.6875	30.03	43	46
Mixed	0.10983	208.58458	0.56719	5.77896	11.21	6.81	4.58	277.96	2.218	78.53	13.6	0.74	226.75	2.15	32.94	34	41.25
Mixed	0.10855	216.79177	0.58955	7.67707	16.62	7.29	4.41	313.83	2.005	82.87	15.93	0.77	189	-4.9	47.63	27	88.75
Mixed	0.12385	201.85353	0.57575	10.55265	12.77	7.01	5.07	343.29	1.91	96.16	17.21	0.77	202.25	3.5	42.8	30	81.25
Mixed	0.11855	207.66261	0.56138	7.05317	15.25	6.79	5.27	321.13	3.068	123.7	16.37	0.83	214.25	3.75	45.94	20	76.25
Mixed	0.11925	196.08072	0.58091	7.60656	11.84	6.61	4.65	301.58	2.217	66.21	12.86	0.72	224.25	2.75	44.95	22	87.5
Mixed	0.12564	175.50856	0.6057	11.65627	14.1	6.64	4.61	290.21	0.815	105.66	15.46	0.7	230.75	4.4	36.21	31	83.75
Mixed	0.13169	182.9964	0.5944	14.29563	10.49	7.18	4.96	278.83	1.218	124.68	15.32	0.94	193.75	-5.55	31.69	22	65
Mixed	0.11915	200.11109	0.58866	10.05894	12.14	6.85	5.82	352.63	3.035	141.03	14.77	1.21	203.25	-1.03125	38.14	28	85
Mixed	0.12348	179.17335	0.60122	9.06519	10.95	7.07	9.1	432.54	3.08	325.46	17.29	1.3	216	0.375	45.87	8	86.25
Mixed	0.10904	200.92368	0.62216	9.34561	12.19	7.2	9.26	479.5	2.687	314.17	15.13	1.29	228.5	2	34.31	10	66.25
Mixed	0.12498	182.27675	0.61192	11.6663	11.69	7.28	5.05	301.88	3.457	135.31	16.19	0.81	237	5.75	25.6	14	87.5
Mixed	0.12175	222.65475	0.57641	10.53049	13.74	6.83	5.98	337.17	1.955	163.18	15.63	0.94	197.25	-5.8	36.21	9	95
Mixed	0.11792	196.08955	0.60255	10.98841	13.09	6.91	9.51	456.17	3.908	334.26	16.15	1.68	204.75	-3.25	42.27	7	93.25
Mixed	0.11896	192.47367	0.58768	9.17959	14.84	7.15	10.25	530.54	4.302	346.41	16.65	1.22	217	-2.09375	46.69	6	87.5
Mixed	0.12275	175.29918	0.60393	9.20121	12.32	6.99	9.24	465.79	2.993	330.45	17.2	0.98	230.75	0.3125	43.75	6	86.25
Mixed	0.12173	186.94539	0.59219	7.7738	17.21	6.84	4.67	294.58	2.328	128.29	15.93	0.65	242	6.8	36.77	11	87.5
Mixed	0.11832	219.52049	0.57621	8.55829	21.53	7.15	8.95	519.17	5.655	280.41	14.27	1.11	202.25	-2.05	24.71	21	83.75
Mixed	0.11364	208.27104	0.57989	7.82428	15.03	6.96	7.49	379.17	2.157	254.77	15.13	0.97	211.25	2.21875	26.18	13	84.25
Mixed	0.1113	206.81422	0.59335	6.55486	12.77	6.63	5.15	281.75	1.66	107.56	15.47	0.77	223.25	3.625	36.35	12	85.5
Mixed	0.11296	190.06057	0.60624	8.11224	11.49	6.82	8.83	501.67	2.908	175.63	15.04	0.91	235	3.71875	28.89	13	85
Mixed	0.12102	204.41208	0.56589	7.29294	18.64	6.79	4.81	325.5	2.722	128.14	13.97	0.6	244.75	8.6	31.18	11	86.75
Evergreen	0.12019	203.5588	0.63067	3.89609	29.319	7.02	3.0330125	143.172	3.13	171.006	11.24	1.318	195.5	-10.16666667	45.88343841	17.81	27.5
Evergreen	0.11638	205.74129	0.61636	3.05985	31.827	7.03	3.6404375	186.375	3.159	176.75	14.6	1.373	209	0.5	37.36706241	33.75	20.81
Evergreen	0.12087	203.44274	0.62022	3.16961	20.097	6.65	4.4967125	221.411	3.148	176.228	15.2	1.384	219.5	-0.15	39.39287673	37.5	29.38
Evergreen	0.12292	196.96682	0.61983	2.84852	28.516	7.58	4.1094375	208.87	3.162	212.894	14.99	1.403	231.75	3.8	33.51086484	32.5	23.06
Evergreen	0.12655	188.54193	0.63361	3.12264	19.69	7.44	2.83486875	214.849	3.194	231.863	13.58	1.423	240.25	9.5	21.28088002	27.5	22.44
Evergreen	0.12461	193.37753	0.64291	3.22802	24.917	7.43	2.83486875	168	3.14	127.491	14.3	1.333	196.75	-6.55	45.44873717	13.13	42.13
Evergreen	0.12382	190.30713	0.6258	5.04938	23.419	6.69	3.37063125	190.932	3.139	110.325	15.55	1.387	211.25	4.46875	32.71196019	39.06	28.31
Evergreen	0.12669	192.47853	0.62996	3.58792	22.344	7.59	2.90005625	155.896	3.24	135.194	15.3	1.402	219.5	2.34375	31.97096249	33.75	24.81
Evergreen	0.13107	186.56838	0.65481	3.26255	17.376	7.11	3.643675	183.057	3.297	175.144	13.9	1.478	226.75	1.125	42.21194656	34.38	25.31
Evergreen	0.12844	186.22358	0.68272	2.68682	24.924	7.64	4.89811875	257.87	3.342	216.784	15	1.491	233.75	4.6	44.43413259	41.88	18.88
Evergreen	0.11978	202.48079	0.62891	3.80139	29.497	6.65	3.588025	221.484	3.174	139.244	13.63	1.372	195	-7.6	31.47882429	16.56	45.69
Evergreen	0.12385	193.94154	0.6239	4.23187	26.555	6.72	3.91365625	208.25	3.204	78.263	14.73	1.381	205.75	-0.40625	26.6377492	14	39
Evergreen	0.11997	207.85914	0.63684	4.8784	25.048	7.43	2.72295625	165.411	3.208	54.091	14.48	1.337	213.25	-2.71875	17.95982494	17.88	20
Evergreen	0.12226	206.41046	0.65034	3.47424	18.623	7.15	4.17064375	225.422	3.236	69.163	14.81	1.439	220	-4.375	24.06134322	41.25	34.81
Evergreen	0.1198	210.02752	0.64552	3.01704	14.804	7.71	5.193125	275.406	3.27	154.941	13.87	1.581	227	-1.2	21.44692004	74.69	27.88
Evergreen	0.12254	202.36642	0.65276	2.93486	22.371	6.76	2.66453045	255.865	3.084	47.947	12.23	1.332	194.5	-5.1	29.73575217	13.75	50.44
Evergreen	0.1234	198.62842	0.62697	4.45559	26.87	6.74	2.385308158	181.417	2.929	45.266	13.55	1.314	204.75	1.0625	25.9736453	32.19	45.63
Evergreen	0.12638	190.70936	0.65018	4.47613	25.027	7.21	2.675079982	173.615	2.933	98.166	13.78	1.349	214.25	0.09375	27.8628092	30.63	27.06
Evergreen	0.11921	204.90765	0.63494	3.50616	23.098	7.36	2.746521729	198.625	3.296	144.163	13.95	1.432	225.5	1.59375	37.41303346	41.88	22.25
Evergreen	0.11409	214.98629	0.58903	2.804	18.097	7.27	2.659880343	218.13	3.3	255.122	15.05	1.431	235	7	32.10284452	48.44	41.38
Evergreen	0.13696	169.9269	0.68242	2.98886	32.759	6.39	2.536025403	263.885	3.193	185.675	11.74	1.435	190.5	-9.916666667	31.17887495	15.94	50
Evergreen	0.1242	197.58003	0.63851	3.19583	29.432	6.62	2.348921985	227.172	3.164	190.844	13.97	1.418	202	-1.65	33.85451481	35.63	34.38
Evergreen	0.12614	190.10564	0.63729	5.58348	26.435	6.82	2.192198325	216.49	3.16	100.144	12.26	1.418	214.25	-0.6	33.66115386	30	34.25
Evergreen	0.12267	211.70659	0.66087	4.70121	27.085	7.11	2.720931663	244.672	3.235	177.069	12.31	1.431	227.75	2	36.72079139	38.75	32.06
Evergreen	0.13399	184.17581	0.65845	5.27244	25.163	7.22	3.073386523	254.443	3.252	137.269	13.28	1.382	239.75	10.33333333	26.19726157	28.75	41.88
