# Supplementary material for: Untangling Community Assembly Through Functional Traits and Phylogenetic Alpha Diversity in Subtropical Karst Forests
Source: Ecol Evol. 2025 Jun 26;15(7):e71616. doi: 10.1002/ece3.71616 (PMC12202465; doi:10.1002/ece3.71616)
Supplement: Supplementary file 3 — Appendix S3. [file ECE3-15-e71616-s001.xlsx]

## Sheet: 落叶
families	genus	species	DBH	number
Sapotaceae	Sinosideroxylon	Sinosideroxylon pedunculatum	0.588235	1
Hamamelidaceae	Loropetalum	Loropetalum chinense	0.79	2
Lythraceae	Lagerstroemia	Lagerstroemia subcostata	1.02941	1
Fabaceae	Mimosa	Mimosa bimucronata	1.02941	1
Adoxaceae	Viburnum	Viburnum propinquum	1.02941	1
Rubiaceae	Sinoadina	Sinoadina racemosa	1.07	4
Urticaceae	Boehmeria	Boehmeria nivea	1.13	4
Annonaceae	Miliusa	Miliusa sinensis	1.16	5
Smilacaceae	Smilax	Smilax china	1.17647	1
Anacardiaceae	Toxicodendron	Toxicodendron vernicifluum	1.47059	1
Fabaceae	Derris	Derris fordii	1.54	175
Fabaceae	Cladrastis	Cladrastis platycarpa	1.7	5
Salicaceae	Xylosma	Xylosma congesta	1.7	17
Rubiaceae	Mussaenda	Mussaenda pubescens	1.91	7
Fabaceae	Bauhinia	Bauhinia championii	2.05	90
Euphorbiaceae	Alchornea	Alchornea trewioides	2.07	327
Rubiaceae	Diplospora	Diplospora dubia	2.23	100
Elaeagnaceae	Elaeagnus	Elaeagnus pungens	2.32	7
Fabaceae	Albizia	Albizia lebbeck	2.34	62
Rutaceae	Murraya	Murraya exotica	2.43	560
Cannabaceae	Celtis	Celtis biondii	2.48	133
Celastraceae	Euonymus	Euonymus hamiltonianus	2.49	4
Rutaceae	Zanthoxylum	Zanthoxylum armatum	2.51	34
Fabaceae	Gleditsia	Gleditsia sinensis	2.57	4
Rosaceae	Rosa	Rosa laevigata	2.58	7
Oleaceae	Ligustrum	Ligustrum lucidum	2.6	3
Euphorbiaceae	Alchornea	Alchornea davidii	2.63	96
Araliaceae	Eleutherococcus	Eleutherococcus trifoliatus	2.65	2
Moraceae	Broussonetia	Broussonetia papyrifera	2.67	4
Fabaceae	Styphnolobium	Styphnolobium japonicum	2.68	85
Rosaceae	Eriobotrya	Eriobotrya japonica	2.78	8
Pittosporaceae	Pittosporum	Pittosporum planilobum	2.88	104
Adoxaceae	Viburnum	Viburnum fordiae	2.91	31
Rhamnaceae	Rhamnus	Rhamnus leptophylla	3.03	26
Fabaceae	Dalbergia	Dalbergia hupeana	3.24	2
Rutaceae	Citrus	Citrus maxima	3.44	7
Lauraceae	Lindera	Lindera megaphylla	3.51	8
Lamiaceae	Callicarpa	Callicarpa bodinieri	3.61	7
Lamiaceae	Vitex	Vitex negundo var. cannabifolia	3.65	22
Fagaceae	Cyclobalanopsis	Cyclobalanopsis glauca	3.71	46
Rosaceae	Photinia	Photinia serratifolia	3.73	26
Ebenaceae	Diospyros	Diospyros kaki	3.8	12
Rosaceae	Pyracantha	Pyracantha fortuneana	3.88	5
Berberidaceae	Nandina	Nandina domestica	4.56	4
Myrtaceae	Syzygium	Syzygium austrosinense	4.77707	1
Lamiaceae	Vitex	Vitex negundo	4.82	89
Euphorbiaceae	Mallotus	Mallotus philippensis	4.84	50
Euphorbiaceae	Mallotus	Mallotus repandus	5.71	267
Oleaceae	Osmanthus	Osmanthus fragrans	5.76	8
Ulmaceae	Ulmus	Ulmus pumila	6.38	13
Sapindaceae	Boniodendron	Boniodendron minus	6.78	78
Rubiaceae	Psydrax	Psydrax dicocca	6.9	13
Rutaceae	Clausena	Clausena excavata	7.02	2
Rhamnaceae	Paliurus	Paliurus hemsleyanus	7.25	5
Calycanthaceae	Chimonanthus	Chimonanthus nitens	8.62	98
Fabaceae	Albizia	Albizia julibrissin	8.89	2
Bignoniaceae	Radermachera	Radermachera sinica	9.29	11
Fabaceae	Pterolobium	Pterolobium punctatum	9.41176	1
Euphorbiaceae	Triadica	Triadica rotundifolia	11.45	16
Fabaceae	Sophora	Sophora prazeri	12.31	31
Anacardiaceae	Choerospondias	Choerospondias axillaris	13.46	58
Cannabaceae	Celtis	Celtis sinensis	18.61	138
Moraceae	Ficus	Ficus microcarpa	25.74	8

## Sheet: 混交
families	genus	species	DBH	number
Aquifoliaceae	Ilex	Ilex latifolia	0.955414	1
Moraceae	Maclura	Maclura cochinchinensis	0.955414	1
Lauraceae	Cinnamomum	Cinnamomum longepaniculatum	1.0828	1
Malvaceae	Sterculia	Sterculia lanceolata	1.11465	1
Fabaceae	Cladrastis	Cladrastis platycarpa	1.43	2
Euphorbiaceae	Alchornea	Alchornea davidii	1.63	36
Moraceae	Maclura	Maclura tricuspidata	1.71975	1
Malvaceae	Pterospermum	Pterospermum heterophyllum	1.75	2
Fabaceae	Sophora	Sophora prazeri	1.75	11
Berberidaceae	Nandina	Nandina domestica	1.91	4
Smilacaceae	Smilax	Smilax densibarbata	1.91083	1
Rutaceae	Zanthoxylum	Zanthoxylum armatum	1.91083	1
Fabaceae	Bauhinia	Bauhinia championii	1.96	199
Adoxaceae	Viburnum	Viburnum propinquum	1.96	6
Malvaceae	Grewia	Grewia biloba	2.05	35
Euphorbiaceae	Alchornea	Alchornea trewioides	2.05	156
Oleaceae	Fraxinus	Fraxinus insularis	2.2293	1
Lamiaceae	Vitex	Vitex negundo var. cannabifolia	2.2293	1
Rhizophoraceae	Bruguiera	Bruguiera gymnorhiza	2.2293	1
Rutaceae	Clausena	Clausena anisum-olens	2.2293	1
Euphorbiaceae	Mallotus	Mallotus repandus	2.4	23
Fabaceae	Ormosia	Ormosia henryi	2.42	15
Fabaceae	Albizia	Albizia julibrissin	2.46	9
Euphorbiaceae	Croton	Croton euryphyllus	2.52	56
Smilacaceae	Smilax	Smilax china	2.86624	1
Myrtaceae	Decaspermum	Decaspermum parviflorum	2.86624	1
Ebenaceae	Diospyros	Diospyros oleifera	2.92	3
Lamiaceae	Callicarpa	Callicarpa bodinieri	3.49	133
Elaeagnaceae	Elaeagnus	Elaeagnus pungens	3.82166	1
Rosaceae	Eriobotrya	Eriobotrya japonica	3.82166	1
Fabaceae	Callerya	Callerya nitida	3.86	4
Myrtaceae	Decaspermum	Decaspermum gracilentum	3.9	4
Annonaceae	Miliusa	Miliusa sinensis	4.02	8
Aquifoliaceae	Ilex	Ilex bioritsensis	4.06	6
Fabaceae	Lespedeza	Lespedeza thunbergii	4.4586	1
Celastraceae	Microtropis	Microtropis biflora	4.4586	1
Rosaceae	Lauro-cerasus	Lauro-cerasus zippeliana	4.77465	1
Rosaceae	Rosa	Rosa laevigata	4.77707	1
Celastraceae	Euonymus	Euonymus laxiflorus	4.77707	1
Euphorbiaceae	Mallotus	Mallotus philippensis	4.91	128
Rhamnaceae	Rhamnus	Rhamnus lamprophylla	5.05	54
Oleaceae	Ligustrum	Ligustrum lucidum	5.09	3
Lamiaceae	Vitex	Vitex vestita	5.09554	12
Moraceae	Ficus	Ficus erecta	5.16	1
Oleaceae	Ligustrum	Ligustrum sinense	5.33	19
Bignoniaceae	Radermachera	Radermachera sinica	5.65	4
Moraceae	Ficus	Ficus altissima	5.72958	39
Celastraceae	Euonymus	Euonymus alatus	5.79	1
Rutaceae	Murraya	Murraya exotica	5.82	5
Moraceae	Ficus	Ficus tinctoria subsp. gibbosa	6.57	30
Adoxaceae	Viburnum	Viburnum fordiae	6.68451	1
Rubiaceae	Aidia	Aidia cochinchinensis	6.68451	1
Fabaceae	Dalbergia	Dalbergia hupeana	7.04	13
Aquifoliaceae	Ilex	Ilex kwangtungensis	7.16	2
Rubiaceae	Sinoadina	Sinoadina racemosa	7.3	37
Aquifoliaceae	Ilex	Ilex chinensis	7.48	2
Rhamnaceae	Rhamnus	Rhamnus leptophylla	7.95775	1
Melastomataceae	Bredia	Bredia quadrangularis	8.17	3
Lauraceae	Lindera	Lindera megaphylla	8.23	25
Aceraceae	Acer	Acer coriaceifolium	8.4	8
Fabaceae	Adenanthera	Adenanthera microsperma	8.91	3
Thymelaeaceae	Wikstroemia	Wikstroemia nutans	8.91	2
Pittosporaceae	Pittosporum	Pittosporum planilobum	9.04	39
Phyllanthaceae	Bridelia	Bridelia retusa	9.31	25
Celastraceae	Euonymus	Euonymus myrianthus	9.44	3
Lamiaceae	Vitex	Vitex quinata	11.59	10
Hamamelidaceae	Loropetalum	Loropetalum chinense	11.78	6
Rubiaceae	Diplospora	Diplospora dubia	12.4141	1
Rutaceae	Clausena	Clausena dunniana	13.01	8
Primulaceae	Myrsine	Myrsine kwangsiensis	13.369	1
Moraceae	Ficus	Ficus concinna	13.369	1
Symplocaceae	Symplocos	Symplocos lancifolia	13.53	2
Clusiaceae	Garcinia	Garcinia paucinervis	13.63	29
Lauraceae	Machilus	Machilus calcicola	14.05	16
Fabaceae	Albizia	Albizia kalkora	14.9606	1
Meliaceae	Aglaia	Aglaia lawii	16.2338	1
Lauraceae	Cinnamomum	Cinnamomum saxatile	16.43	36
Oleaceae	Fraxinus	Fraxinus chinensis	16.55	2
Moraceae	Morus	Morus alba	16.55	4
Euphorbiaceae	Triadica	Triadica rotundifolia	16.75	19
Cannabaceae	Celtis	Celtis biondii	20.07	16
Moraceae	Broussonetia	Broussonetia kazinoki	20.27	3
Cannabaceae	Pteroceltis	Pteroceltis tatarinowii	22.08	8
Sapindaceae	Sapindus	Sapindus saponaria	22.44	6
Sapindaceae	Boniodendron	Boniodendron minus	22.97	51
Fagaceae	Cyclobalanopsis	Cyclobalanopsis glauca	24.5	136
Juglandaceae	Platycarya	Platycarya strobilacea	27.0563	1
Anacardiaceae	Pistacia	Pistacia chinensis	30.87	8
Ulmaceae	Zelkova	Zelkova schneideriana	31.66	44
Symplocaceae	Symplocos	Symplocos sumuntia	61.43	2

## Sheet: 常绿
families	genus	species	DBH	number
Smilacaceae	Smilax	Smilax china	1.11465	1
Primulaceae	Myrsine	Myrsine seguinii	1.11465	1
Rutaceae	Zanthoxylum	Zanthoxylum armatum	1.23	7
Aquifoliaceae	Ilex	Ilex hylonoma	1.27389	1
Ulmaceae	Ulmus	Ulmus pumila	1.27389	1
Adoxaceae	Viburnum	Viburnum propinquum	1.3	6
Fabaceae	Pterolobium	Pterolobium punctatum	1.34	5
Lamiaceae	Vitex	Vitex negundo var. cannabifolia	1.35	2
Euphorbiaceae	Alchornea	Alchornea trewioides	1.36	494
Euphorbiaceae	Mallotus	Mallotus repandus	1.39	18
Lamiaceae	Clerodendrum	Clerodendrum japonicum	1.4	10
Adoxaceae	Viburnum	Viburnum fordiae	1.52	16
Salicaceae	Xylosma	Xylosma congesta	1.54	15
Juglandaceae	Platycarya	Platycarya strobilacea	1.55	17
Aceraceae	Acer	Acer coriaceifolium	1.59236	1
Moraceae	Maclura	Maclura cochinchinensis	1.63	87
Fabaceae	Fordia	Fordia cauliflor	1.64	378
Fabaceae	Millettia	Millettia pulchra	1.73	178
Rubiaceae	Mussaenda	Mussaenda pubescens	1.75	14
Fabaceae	Caesalpinia	Caesalpinia decapetala	1.75159	1
Fabaceae	Cladrastis	Cladrastis platycarpa	1.78	318
Urticaceae	Oreocnide	Oreocnide frutescens	1.78	5
Euphorbiaceae	Alchornea	Alchornea davidii	1.8	65
Cannabaceae	Celtis	Celtis biondii	1.83	99
Cannabaceae	Pteroceltis	Pteroceltis tatarinowii	1.84	47
Rhamnaceae	Sageretia	Sageretia rugosa	1.84	42
Sapindaceae	Boniodendron	Boniodendron minus	1.88	5
Rutaceae	Clausena	Clausena lansium	1.95	9
Lauraceae	Machilus	Machilus nanmu	1.96	3
Fabaceae	Albizia	Albizia julibrissin	1.97	379
Fabaceae	Albizia	Albizia lebbeck	1.97	28
Myrtaceae	Decaspermum	Decaspermum parviflorum	2	548
Euphorbiaceae	Excoecaria	Excoecaria venenata	2.01	13
Oleaceae	Ligustrum	Ligustrum lucidum	2.07006	1
Rhamnaceae	Rhamnus	Rhamnus leptophylla	2.12	38
Rutaceae	Clausena	Clausena dunniana	2.22	160
Sapotaceae	Sinosideroxylon	Sinosideroxylon pedunculatum	2.22	20
Lauraceae	Lindera	Lindera megaphylla	2.32	24
Cannabaceae	Celtis	Celtis timorensis	2.33	8
Moraceae	Ficus	Ficus tinctoria subsp. gibbosa	2.37	24
Celastraceae	Euonymus	Euonymus myrianthus	2.39	30
Iteaceae	Itea	Itea chinensis	2.39	4
Cornaceae	Cornus	Cornus wilsoniana	2.44	3
Rubiaceae	Sinoadina	Sinoadina racemosa	2.45	149
Rubiaceae	Diplospora	Diplospora dubia	2.54	155
Oleaceae	Ligustrum	Ligustrum retusum	2.55	1
Cannabaceae	Celtis	Celtis sinensis	2.55	4
Moraceae	Ficus	Ficus erecta	2.59	125
Rutaceae	Citrus	Citrus maxima	2.64	91
Cannabaceae	Aphananthe	Aphananthe aspera	2.65	17
Euphorbiaceae	Mallotus	Mallotus philippensis	2.67	1139
Phyllanthaceae	Flueggea	Flueggea suffruticosa	2.7	126
Myrtaceae	Decaspermum	Decaspermum gracilentum	2.7	69
Rosaceae	Eriobotrya	Eriobotrya japonica	2.71	2
Lauraceae	Cinnamomum	Cinnamomum saxatile	2.85	112
Lauraceae	Lindera	Lindera glauca	2.86624	1
Fabaceae	Bauhinia	Bauhinia championii	2.9	96
Rutaceae	Toddalia	Toddalia asiatica	3.03	5
Rutaceae	Murraya	Murraya exotica	3.04	203
Pittosporaceae	Pittosporum	Pittosporum planilobum	3.07	645
Oleaceae	Osmanthus	Osmanthus fragrans	3.08	3
Fagaceae	Lithocarpus	Lithocarpus litseifolius	3.09	96
Aquifoliaceae	Ilex	Ilex rotunda	3.18	19
Lauraceae	Cinnamomum	Cinnamomum burmannii	3.18471	1
Hamamelidaceae	Loropetalum	Loropetalum chinense	3.29	118
Ebenaceae	Diospyros	Diospyros morrisiana	3.32	34
Styracaceae	Sinojackia	Sinojackia xylocarpa	3.35	24
Malvaceae	Pterospermum	Pterospermum heterophyllum	3.5	10
Aquifoliaceae	Ilex	Ilex chinensis	3.74	4
Phyllanthaceae	Flueggea	Flueggea virosa	3.94	25
Phyllanthaceae	Bridelia	Bridelia retusa	3.96	7
Rutaceae	Zanthoxylum	Zanthoxylum dissitum	3.97	59
Bignoniaceae	Radermachera	Radermachera sinica	3.98	23
Fabaceae	Dalbergia	Dalbergia hupeana	4.45	27
Euphorbiaceae	Croton	Croton euryphyllus	4.53	14
Rutaceae	Citrus	Citrus limonia	4.88	3
Euphorbiaceae	Triadica	Triadica rotundifolia	5.88	40
Anacardiaceae	Choerospondias	Choerospondias axillaris	7.8	2
Malvaceae	Firmiana	Firmiana simplex	8.9172	1
Fabaceae	Gleditsia	Gleditsia sinensis	10.35	7
Anacardiaceae	Pistacia	Pistacia chinensis	12.63	6
Fagaceae	Cyclobalanopsis	Cyclobalanopsis glauca	19.14	492
Ulmaceae	Ulmus	Ulmus parvifolia	42.0382	1
Moraceae	Morus	Morus australis	62.1019	1
