# Supplementary material for: Untangling Community Assembly Through Functional Traits and Phylogenetic Alpha Diversity in Subtropical Karst Forests
Source: Ecol Evol. 2025 Jun 26;15(7):e71616. doi: 10.1002/ece3.71616 (PMC12202465; doi:10.1002/ece3.71616)
Supplement: Supplementary file 4 — Appendix S4. [file ECE3-15-e71616-s003.xls]

## Sheet: Sheet1
sp	SLA	LT	WD	DBH	Family
Cyclobalanopsis glauca	202.536	0.13	0.388	87.5796	fagaceae
Cyclobalanopsis glauca	161.93	0.14	0.648	81.2102	fagaceae
Cyclobalanopsis glauca	169.863	0.13	0.666	81.2102	fagaceae
Cyclobalanopsis glauca	161.135	0.15	0.721	74.8408	fagaceae
Cyclobalanopsis glauca	163.973	0.15	0.559	74.8408	fagaceae
Cyclobalanopsis glauca	194.57	0.15	0.6	73.2484	fagaceae
Cyclobalanopsis glauca	109.212	0.14	0.787	73.2484	fagaceae
Cyclobalanopsis glauca	141.837	0.14	0.627	70.0637	fagaceae
Cyclobalanopsis glauca	228.561	0.18	0.759	70.0637	fagaceae
Cyclobalanopsis glauca	147.109	0.15	1.114	69.1083	fagaceae
Cyclobalanopsis glauca	140.549	0.14	0.739	68.4713	fagaceae
Cyclobalanopsis glauca	142.935	0.13	0.764	67.5159	fagaceae
Cyclobalanopsis glauca	153.621	0.13	0.467	66.879	fagaceae
Cyclobalanopsis glauca	136.194	0.14	0.789	65.2866	fagaceae
Cyclobalanopsis glauca	124.789	0.16	0.837	63.0573	fagaceae
Cyclobalanopsis glauca	145.985	0.15	0.591	62.4204	fagaceae
Cyclobalanopsis glauca	142.541	0.13	0.642	61.465	fagaceae
Cyclobalanopsis glauca	142.725	0.16	0.722	60.828	fagaceae
Cyclobalanopsis glauca	143.012	0.14	0.692	60.5096	fagaceae
Cyclobalanopsis glauca	135.049	0.16	0.631	60.5096	fagaceae
Cyclobalanopsis glauca	139.042	0.114	0.069	57.3248	fagaceae
Cyclobalanopsis glauca	113.345	0.15	0.73	56.6879	fagaceae
Cyclobalanopsis glauca	133.63	0.11	0.68	56.051	fagaceae
Cyclobalanopsis glauca	133.791	0.12	0.84	55.7325	fagaceae
Cyclobalanopsis glauca	132.623	0.12	0.837	55.7325	fagaceae
Cyclobalanopsis glauca	109.265	0.14	0.682	55.7325	fagaceae
Cyclobalanopsis glauca	125.115	0.16	0.813	55.7325	fagaceae
Cyclobalanopsis glauca	111.214	0.12	0.698	52.5478	fagaceae
Cyclobalanopsis glauca	144.903	0.14	1.095	52.2293	fagaceae
Cyclobalanopsis glauca	124.546	0.13	0.659	50.9554	fagaceae
Cyclobalanopsis glauca	144.234	0.12	0.829	50.9554	fagaceae
Cyclobalanopsis glauca	155.842	0.211	0.743	50	fagaceae
Cyclobalanopsis glauca	115.529	0.13	0.791	50	fagaceae
Cyclobalanopsis glauca	137.977	0.13	0.73	49.6815	fagaceae
Cyclobalanopsis glauca	140.137	0.201	0.768	49.3631	fagaceae
Cyclobalanopsis glauca	138.95	0.12	0.76	48.7261	fagaceae
Cyclobalanopsis glauca	120.638	0.13	0.628	48.4076	fagaceae
Cyclobalanopsis glauca	118.643	0.12	0.787	47.7707	fagaceae
Cyclobalanopsis glauca	123.198	0.14	0.664	47.7707	fagaceae
Cyclobalanopsis glauca	116.306	0.15	0.79	47.7707	fagaceae
Cyclobalanopsis glauca	143.4	0.12	0.692	46.4968	fagaceae
Cyclobalanopsis glauca	132.721	0.13	0.863	46.1783	fagaceae
Cyclobalanopsis glauca	156.761	0.12	0.796	44.586	fagaceae
Cyclobalanopsis glauca	147.174	0.14	0.784	44.2675	fagaceae
Cyclobalanopsis glauca	116.772	0.12	0.794	43.6306	fagaceae
Cyclobalanopsis glauca	134.594	0.15	0.629	42.9936	fagaceae
Cyclobalanopsis glauca	98.87	0.15	0.911	42.3567	fagaceae
Cyclobalanopsis glauca	138.026	0.12	0.735	42.0382	fagaceae
Cyclobalanopsis glauca	109.711	0.16	0.435	41.4013	fagaceae
Cyclobalanopsis glauca	131.694	0.14	0.508	41.4013	fagaceae
Cyclobalanopsis glauca	107.467	0.131	0.576	40.7643	fagaceae
Cyclobalanopsis glauca	110.053	0.12	0.631	40.7643	fagaceae
Cyclobalanopsis glauca	169.012	0.19	0.806	39.8089	fagaceae
Cyclobalanopsis glauca	144.3	0.14	0.722	39.8089	fagaceae
Cyclobalanopsis glauca	135.507	0.11	0.787	39.8089	fagaceae
Cyclobalanopsis glauca	137.358	0.11	0.686	39.172	fagaceae
Cyclobalanopsis glauca	136.448	0.11	0.678	38.8535	fagaceae
Cyclobalanopsis glauca	137.828	0.151	0.845	38.535	fagaceae
Cyclobalanopsis glauca	140.894	0.15	0.808	38.2166	fagaceae
Cyclobalanopsis glauca	117.494	0.13	0.537	38.0573	fagaceae
Cyclobalanopsis glauca	121.188	0.13	0.759	37.2611	fagaceae
Cyclobalanopsis glauca	124.312	0.13	0.738	37.2611	fagaceae
Cyclobalanopsis glauca	143.432	0.15	0.818	37.2611	fagaceae
Cyclobalanopsis glauca	117.728	0.15	0.753	36.9427	fagaceae
Cyclobalanopsis glauca	149.162	0.13	0.743	36.6242	fagaceae
Cyclobalanopsis glauca	118.728	0.16	0.916	35.9873	fagaceae
Cyclobalanopsis glauca	141.979	0.14	0.607	35.0318	fagaceae
Cyclobalanopsis glauca	141.577	0.15	0.737	34.3949	fagaceae
Cyclobalanopsis glauca	140.416	0.14	0.608	34.0764	fagaceae
Cyclobalanopsis glauca	194.961	0.15	0.681	34.0764	fagaceae
Cyclobalanopsis glauca	127.097	0.17	0.848	33.4395	fagaceae
Cyclobalanopsis glauca	127.797	0.15	0.597	33.4395	fagaceae
Cyclobalanopsis glauca	112.959	0.17	0.646	33.4395	fagaceae
Cyclobalanopsis glauca	124.001	0.15	0.678	32.8025	fagaceae
Cyclobalanopsis glauca	98.851	0.15	0.686	32.8025	fagaceae
Cyclobalanopsis glauca	125.065	0.16	0.806	32.8025	fagaceae
Cyclobalanopsis glauca	140.523	0.15	0.655	32.4841	fagaceae
Cyclobalanopsis glauca	117.074	0.19	0.576	32.1656	fagaceae
Cyclobalanopsis glauca	135.761	0.16	0.958	31.8471	fagaceae
Cyclobalanopsis glauca	120.222	0.13	0.179	31.8471	fagaceae
Cyclobalanopsis glauca	112.33	0.13	0.744	31.8471	fagaceae
Cyclobalanopsis glauca	146.074	0.178	1.068	31.8471	fagaceae
Cyclobalanopsis glauca	113.791	0.13	0.781	31.8471	fagaceae
Cyclobalanopsis glauca	139.866	0.17	0.696	31.8471	fagaceae
Cyclobalanopsis glauca	98.816	0.13	0.654	31.2102	fagaceae
Cyclobalanopsis glauca	102.102	0.15	0.619	30.8917	fagaceae
Cyclobalanopsis glauca	114.346	0.15	0.729	30.2548	fagaceae
Cyclobalanopsis glauca	115.425	0.14	1.008	30.2548	fagaceae
Cyclobalanopsis glauca	141.381	0.16	0.61	30.2548	fagaceae
Cyclobalanopsis glauca	145.139	0.14	0.6	29.9363	fagaceae
Cyclobalanopsis glauca	132.707	0.12	0.703	29.6178	fagaceae
Cyclobalanopsis glauca	137.889	0.13	0.581	29.6178	fagaceae
Cyclobalanopsis glauca	118.819	0.17	0.533	28.9809	fagaceae
Cyclobalanopsis glauca	127.314	0.13	0.766	28.6624	fagaceae
Cyclobalanopsis glauca	127.078	0.14	0.59	28.6624	fagaceae
Cyclobalanopsis glauca	128.852	0.15	0.628	28.6624	fagaceae
Cyclobalanopsis glauca	151.636	0.15	0.734	28.6624	fagaceae
Cyclobalanopsis glauca	129.501	0.114	0.695	28.6624	fagaceae
Cyclobalanopsis glauca	167.266	0.13	0.619	28.6624	fagaceae
Cyclobalanopsis glauca	155.648	0.12	0.739	28.6624	fagaceae
Cyclobalanopsis glauca	179.756	0.12	0.724	28.3439	fagaceae
Cyclobalanopsis glauca	138.585	0.12	0.659	28.1847	fagaceae
Cyclobalanopsis glauca	146.152	0.14	0.724	28.0255	fagaceae
Cyclobalanopsis glauca	190	0.19	0.741	27.707	fagaceae
Cyclobalanopsis glauca	129.536	0.13	0.622	27.707	fagaceae
Cyclobalanopsis glauca	183.366	0.189	0.676	27.707	fagaceae
Cyclobalanopsis glauca	150.267	0.13	0.607	27.3885	fagaceae
Cyclobalanopsis glauca	140.83	0.14	0.601	27.3885	fagaceae
Cyclobalanopsis glauca	163.829	0.15	0.599	27.0701	fagaceae
Cyclobalanopsis glauca	143.246	0.14	0.628	27.0701	fagaceae
Cyclobalanopsis glauca	175.599	0.11	0.525	27.0701	fagaceae
Cyclobalanopsis glauca	156.337	0.13	0.632	27.0701	fagaceae
Cyclobalanopsis glauca	163.514	0.13	0.658	27.0701	fagaceae
Cyclobalanopsis glauca	175.336	0.11	0.721	27.0701	fagaceae
Cyclobalanopsis glauca	167.676	0.12	0.677	27.0701	fagaceae
Cyclobalanopsis glauca	122.943	0.14	0.801	27.0701	fagaceae
Cyclobalanopsis glauca	195.25	0.118	0.702	27.0701	fagaceae
Cyclobalanopsis glauca	148.034	0.11	0.74	26.7516	fagaceae
Cyclobalanopsis glauca	151.969	0.14	0.747	26.7516	fagaceae
Cyclobalanopsis glauca	199.957	0.12	0.593	26.4331	fagaceae
Cyclobalanopsis glauca	159.327	0.12	0.682	26.4331	fagaceae
Cyclobalanopsis glauca	127.359	0.16	0.731	26.4331	fagaceae
Cyclobalanopsis glauca	152.072	0.12	0.605	26.4331	fagaceae
Cyclobalanopsis glauca	158.055	0.13	0.654	26.1146	fagaceae
Cyclobalanopsis glauca	164.873	0.14	0.719	25.7962	fagaceae
Cyclobalanopsis glauca	172.2	0.15	0.707	25.7962	fagaceae
Cyclobalanopsis glauca	157.153	0.15	0.606	25.4777	fagaceae
Cyclobalanopsis glauca	153.493	0.13	0.619	25.4777	fagaceae
Cyclobalanopsis glauca	154.612	0.14	0.617	25.4777	fagaceae
Cyclobalanopsis glauca	165.145	0.14	0.667	25.4777	fagaceae
Cyclobalanopsis glauca	162.544	0.176	0.625	25.4777	fagaceae
Cyclobalanopsis glauca	150.314	0.14	0.575	25.4777	fagaceae
Cyclobalanopsis glauca	132.624	0.17	0.583	25.4777	fagaceae
Cyclobalanopsis glauca	146.367	0.21	0.681	24.8408	fagaceae
Cyclobalanopsis glauca	153.925	0.21	0.608	24.8408	fagaceae
Cyclobalanopsis glauca	147.383	0.15	0.495	24.8408	fagaceae
Cyclobalanopsis glauca	164.224	0.13	0.783	24.8408	fagaceae
Cyclobalanopsis glauca	139.497	0.121	0.743	24.5223	fagaceae
Cyclobalanopsis glauca	116.813	0.14	0.583	24.2038	fagaceae
Cyclobalanopsis glauca	123.682	0.16	0.595	23.8854	fagaceae
Cyclobalanopsis glauca	110.971	0.15	0.616	23.8854	fagaceae
Cyclobalanopsis glauca	118.893	0.14	0.674	23.8854	fagaceae
Cyclobalanopsis glauca	159.128	0.09	0.607	23.8854	fagaceae
Cyclobalanopsis glauca	122.6	0.13	0.631	23.8854	fagaceae
Cyclobalanopsis glauca	153.946	0.165	0.564	23.8854	fagaceae
Cyclobalanopsis glauca	116.284	0.18	0.649	23.8854	fagaceae
Cyclobalanopsis glauca	119.394	0.21	0.695	23.8854	fagaceae
Cyclobalanopsis glauca	131.735	0.11	0.682	23.8854	fagaceae
Cyclobalanopsis glauca	168.015	0.12	0.562	23.8854	fagaceae
Cyclobalanopsis glauca	118.689	0.15	0.567	23.5669	fagaceae
Cyclobalanopsis glauca	166.702	0.14	0.533	23.2484	fagaceae
Cyclobalanopsis glauca	124.072	0.12	0.72	23.2484	fagaceae
Cyclobalanopsis glauca	136.917	0.13	0.577	23.2484	fagaceae
Cyclobalanopsis glauca	144.597	0.13	0.608	23.2484	fagaceae
Cyclobalanopsis glauca	119.432	0.15	0.64	22.9299	fagaceae
Cyclobalanopsis glauca	150.183	0.198	0.633	22.9299	fagaceae
Cyclobalanopsis glauca	132.149	0.12	0.712	22.9299	fagaceae
Cyclobalanopsis glauca	133.721	0.12	0.585	22.9299	fagaceae
Cyclobalanopsis glauca	154.261	0.12	0.597	22.9299	fagaceae
Cyclobalanopsis glauca	157.502	0.13	0.579	22.293	fagaceae
Cyclobalanopsis glauca	148.22	0.13	0.49	22.293	fagaceae
Cyclobalanopsis glauca	122.745	0.14	0.736	22.293	fagaceae
Cyclobalanopsis glauca	123.633	0.13	0.58	21.9745	fagaceae
Cyclobalanopsis glauca	131.337	0.12	0.585	21.9745	fagaceae
Cyclobalanopsis glauca	178.314	0.12	0.582	21.9745	fagaceae
Cyclobalanopsis glauca	159.197	0.14	0.575	21.9745	fagaceae
Cyclobalanopsis glauca	139.565	0.13	0.675	21.6561	fagaceae
Cyclobalanopsis glauca	126.419	0.14	0.586	21.6561	fagaceae
Cyclobalanopsis glauca	141.331	0.14	0.569	21.6561	fagaceae
Cyclobalanopsis glauca	105.89	0.14	0.578	21.6561	fagaceae
Cyclobalanopsis glauca	143.439	0.13	0.659	21.6561	fagaceae
Cyclobalanopsis glauca	133.007	0.12	0.629	21.6561	fagaceae
Cyclobalanopsis glauca	125.379	0.16	0.635	21.3376	fagaceae
Cyclobalanopsis glauca	109.246	0.21	0.673	21.0191	fagaceae
Cyclobalanopsis glauca	133.247	0.18	0.595	21.0191	fagaceae
Cyclobalanopsis glauca	120.825	0.2	0.621	20.7006	fagaceae
Cyclobalanopsis glauca	116.181	0.19	0.716	20.7006	fagaceae
Cyclobalanopsis glauca	133.967	0.13	0.656	20.7006	fagaceae
Cyclobalanopsis glauca	112.814	0.14	0.561	20.7006	fagaceae
Cyclobalanopsis glauca	110.459	0.16	0.675	20.7006	fagaceae
Cyclobalanopsis glauca	140.314	0.13	0.596	20.7006	fagaceae
Cyclobalanopsis glauca	162.474	0.161	0.615	20.7006	fagaceae
Cyclobalanopsis glauca	149.144	0.18	0.668	20.7006	fagaceae
Cyclobalanopsis glauca	82.373	0.19	0.432	20.7006	fagaceae
Cyclobalanopsis glauca	155.204	0.12	0.58	20.7006	fagaceae
Cyclobalanopsis glauca	141.898	0.14	0.576	20.7006	fagaceae
Cyclobalanopsis glauca	159.081	0.12	0.625	20.7006	fagaceae
Cyclobalanopsis glauca	164.711	0.16	0.633	20.7006	fagaceae
Cyclobalanopsis glauca	146.594	0.19	0.524	20.7006	fagaceae
Cyclobalanopsis glauca	145.358	0.17	0.593	20.7006	fagaceae
Cyclobalanopsis glauca	152.406	0.14	0.626	20.3822	fagaceae
Cyclobalanopsis glauca	126.649	0.12	0.631	20.3822	fagaceae
Cyclobalanopsis glauca	125.971	0.16	0.533	20.3822	fagaceae
Cyclobalanopsis glauca	138.573	0.13	0.651	20.3822	fagaceae
Cyclobalanopsis glauca	117.717	0.14	0.563	20.0637	fagaceae
Cyclobalanopsis glauca	157.055	0.1	0.637	20.0637	fagaceae
Cyclobalanopsis glauca	123.83	0.145	0.578	19.7452	fagaceae
Cyclobalanopsis glauca	133.167	0.12	0.597	19.7452	fagaceae
Cyclobalanopsis glauca	116.404	0.13	0.775	19.7452	fagaceae
Cyclobalanopsis glauca	172.826	0.12	0.613	19.7452	fagaceae
Cyclobalanopsis glauca	112.02	0.14	0.619	19.4268	fagaceae
Cyclobalanopsis glauca	126.344	0.13	0.621	19.4268	fagaceae
Cyclobalanopsis glauca	139.259	0.14	0.626	19.1083	fagaceae
Cyclobalanopsis glauca	147.587	0.13	0.631	19.1083	fagaceae
Cyclobalanopsis glauca	141.755	0.14	0.668	19.1083	fagaceae
Cyclobalanopsis glauca	124.484	0.13	0.646	19.1083	fagaceae
Cyclobalanopsis glauca	122.944	0.14	0.629	19.1083	fagaceae
Cyclobalanopsis glauca	140.802	0.15	0.652	19.1083	fagaceae
Cyclobalanopsis glauca	123.822	0.16	0.67	19.1083	fagaceae
Cyclobalanopsis glauca	129.797	0.13	0.694	19.1083	fagaceae
Cyclobalanopsis glauca	123.208	0.16	0.575	19.1083	fagaceae
Cyclobalanopsis glauca	154.005	0.15	0.71	18.4713	fagaceae
Cyclobalanopsis glauca	140.145	0.14	0.706	18.4713	fagaceae
Cyclobalanopsis glauca	116.103	0.13	0.661	18.4713	fagaceae
Cyclobalanopsis glauca	115.276	0.14	0.808	18.4713	fagaceae
Cyclobalanopsis glauca	141.089	0.12	0.592	18.4713	fagaceae
Cyclobalanopsis glauca	112.316	0.15	0.752	18.1529	fagaceae
Cyclobalanopsis glauca	168.521	0.09	0.787	18.1529	fagaceae
Cyclobalanopsis glauca	128.585	0.196	0.664	18.1529	fagaceae
Cyclobalanopsis glauca	135.87	0.181	0.522	18.1529	fagaceae
Cyclobalanopsis glauca	148.821	0.171	0.664	18.1529	fagaceae
Cyclobalanopsis glauca	123.618	0.145	0.525	17.8344	fagaceae
Cyclobalanopsis glauca	199.376	0.21	0.671	17.5159	fagaceae
Cyclobalanopsis glauca	150.154	0.131	0.569	17.5159	fagaceae
Cyclobalanopsis glauca	182.372	0.151	0.696	17.5159	fagaceae
Cyclobalanopsis glauca	147.044	0.12	0.497	17.5159	fagaceae
Cyclobalanopsis glauca	168.808	0.141	0.69	17.5159	fagaceae
Cyclobalanopsis glauca	138.45	0.11	0.587	17.5159	fagaceae
Cyclobalanopsis glauca	132.387	0.1	0.623	17.1975	fagaceae
Cyclobalanopsis glauca	128.219	0.13	1.055	17.1975	fagaceae
Cyclobalanopsis glauca	124.655	0.151	0.91	16.879	fagaceae
Cyclobalanopsis glauca	131.92	0.191	0.63	16.879	fagaceae
Cyclobalanopsis glauca	154.171	0.12	0.643	16.5605	fagaceae
Cyclobalanopsis glauca	151.83	0.19	0.541	16.5605	fagaceae
Cyclobalanopsis glauca	121.013	0.13	0.64	16.5605	fagaceae
Cyclobalanopsis glauca	145.486	0.13	0.606	16.5605	fagaceae
Cyclobalanopsis glauca	131.118	0.13	0.658	16.5605	fagaceae
Cyclobalanopsis glauca	136.958	0.12	0.546	16.242	fagaceae
Cyclobalanopsis glauca	142.392	0.161	0.662	16.242	fagaceae
Cyclobalanopsis glauca	143.769	0.109	0.704	15.9236	fagaceae
Cyclobalanopsis glauca	153.706	0.171	0.665	15.9236	fagaceae
Cyclobalanopsis glauca	125.826	0.12	0.606	15.9236	fagaceae
Cyclobalanopsis glauca	166.221	0.119	0.637	15.9236	fagaceae
Cyclobalanopsis glauca	179.957	0.131	0.612	15.9236	fagaceae
Cyclobalanopsis glauca	122.534	0.12	0.717	15.9236	fagaceae
Cyclobalanopsis glauca	146.662	0.19	0.635	15.9236	fagaceae
Cyclobalanopsis glauca	148.851	0.121	0.643	15.9236	fagaceae
Cyclobalanopsis glauca	122.5	0.121	0.594	15.9236	fagaceae
Cyclobalanopsis glauca	260.125	0.16	0.58	15.6051	fagaceae
Cyclobalanopsis glauca	216.213	0.19	0.698	15.2866	fagaceae
Cyclobalanopsis glauca	107.105	0.12	0.736	15.2866	fagaceae
Cyclobalanopsis glauca	134.309	0.12	0.535	15.2866	fagaceae
Cyclobalanopsis glauca	135.502	0.11	0.658	15.2866	fagaceae
Cyclobalanopsis glauca	108.554	0.11	0.673	15.2866	fagaceae
Cyclobalanopsis glauca	119.927	0.15	0.654	15.2866	fagaceae
Cyclobalanopsis glauca	145.948	0.171	0.653	15.2866	fagaceae
Cyclobalanopsis glauca	138.302	0.12	0.579	15.2866	fagaceae
Cyclobalanopsis glauca	118.704	0.12	0.67	15.2866	fagaceae
Cyclobalanopsis glauca	133.677	0.11	0.566	15.2866	fagaceae
Cyclobalanopsis glauca	110.144	0.14	0.601	15.2866	fagaceae
Cyclobalanopsis glauca	129.619	0.09	0.564	15.2866	fagaceae
Cyclobalanopsis glauca	111.164	0.131	0.53	14.9682	fagaceae
Cyclobalanopsis glauca	121.624	0.13	0.586	14.6497	fagaceae
Cyclobalanopsis glauca	109.868	0.22	0.697	14.6497	fagaceae
Cyclobalanopsis glauca	150.175	0.14	0.63	14.6497	fagaceae
Cyclobalanopsis glauca	114.545	0.15	0.646	14.3312	fagaceae
Cyclobalanopsis glauca	127.032	0.12	0.704	14.3312	fagaceae
Cyclobalanopsis glauca	115.892	0.13	0.732	14.3312	fagaceae
Cyclobalanopsis glauca	110.942	0.14	0.795	14.3312	fagaceae
Cyclobalanopsis glauca	99.651	0.13	0.697	14.3312	fagaceae
Cyclobalanopsis glauca	122.669	0.12	0.573	14.3312	fagaceae
Cyclobalanopsis glauca	122.904	0.14	0.6	14.3312	fagaceae
Cyclobalanopsis glauca	137.813	0.13	0.65	14.3312	fagaceae
Cyclobalanopsis glauca	134.045	0.16	0.598	14.3312	fagaceae
Cyclobalanopsis glauca	136.303	0.12	0.58	14.172	fagaceae
Cyclobalanopsis glauca	142.552	0.15	0.603	14.0127	fagaceae
Cyclobalanopsis glauca	134.951	0.13	0.608	13.6943	fagaceae
Cyclobalanopsis glauca	119.624	0.13	0.653	13.3758	fagaceae
Cyclobalanopsis glauca	131.395	0.17	0.586	13.3758	fagaceae
Cyclobalanopsis glauca	120.133	0.14	0.644	13.3758	fagaceae
Cyclobalanopsis glauca	123.556	0.21	0.615	13.3758	fagaceae
Cyclobalanopsis glauca	139.35	0.17	0.738	13.3758	fagaceae
Cyclobalanopsis glauca	120.849	0.21	0.662	13.3758	fagaceae
Cyclobalanopsis glauca	134.505	0.12	0.679	13.3758	fagaceae
Cyclobalanopsis glauca	133.152	0.151	0.638	13.3758	fagaceae
Cyclobalanopsis glauca	140.842	0.11	0.606	13.3758	fagaceae
Cyclobalanopsis glauca	143.652	0.121	0.594	12.7389	fagaceae
Cyclobalanopsis glauca	134.601	0.14	0.65	12.7389	fagaceae
Cyclobalanopsis glauca	125.928	0.12	0.628	12.7389	fagaceae
Cyclobalanopsis glauca	115.55	0.14	0.542	12.7389	fagaceae
Cyclobalanopsis glauca	137.285	0.141	0.604	12.7389	fagaceae
Cyclobalanopsis glauca	131.971	0.13	0.564	12.7389	fagaceae
Cyclobalanopsis glauca	113.898	0.14	0.575	12.7389	fagaceae
Cyclobalanopsis glauca	121.108	0.14	0.648	12.7389	fagaceae
Cyclobalanopsis glauca	142.72	0.181	0.579	12.7389	fagaceae
Cyclobalanopsis glauca	131.846	0.13	0.533	12.4204	fagaceae
Cyclobalanopsis glauca	125.771	0.161	0.733	12.2611	fagaceae
Cyclobalanopsis glauca	124.96	0.13	0.551	12.1019	fagaceae
Cyclobalanopsis glauca	159.753	0.12	0.648	12.1019	fagaceae
Cyclobalanopsis glauca	123.348	0.13	0.504	12.1019	fagaceae
Cyclobalanopsis glauca	132.372	0.14	0.551	12.1019	fagaceae
Cyclobalanopsis glauca	163.63	0.14	0.588	12.1019	fagaceae
Cyclobalanopsis glauca	136.194	0.141	0.642	12.1019	fagaceae
Cyclobalanopsis glauca	137.706	0.151	0.707	12.1019	fagaceae
Cyclobalanopsis glauca	119.02	0.161	0.843	12.1019	fagaceae
Cyclobalanopsis glauca	148.762	0.13	0.611	11.7834	fagaceae
Cyclobalanopsis glauca	136.271	0.17	0.596	11.7834	fagaceae
Cyclobalanopsis glauca	140.097	0.12	0.565	11.7834	fagaceae
Cyclobalanopsis glauca	155.334	0.14	0.666	11.465	fagaceae
Cyclobalanopsis glauca	117.44	0.14	0.948	11.465	fagaceae
Cyclobalanopsis glauca	128.533	0.14	0.679	11.465	fagaceae
Cyclobalanopsis glauca	157.55	0.14	0.632	11.465	fagaceae
Cyclobalanopsis glauca	113.817	0.16	0.619	11.1465	fagaceae
Cyclobalanopsis glauca	128.539	0.16	0.486	11.1465	fagaceae
Cyclobalanopsis glauca	136.978	0.15	0.727	11.1465	fagaceae
Cyclobalanopsis glauca	143.37	0.14	0.752	11.1465	fagaceae
Cyclobalanopsis glauca	149.333	0.14	0.733	11.1465	fagaceae
Cyclobalanopsis glauca	153.462	0.13	0.712	11.1465	fagaceae
Cyclobalanopsis glauca	142.485	0.14	0.654	11.1465	fagaceae
Cyclobalanopsis glauca	110.327	0.15	0.859	11.1465	fagaceae
Cyclobalanopsis glauca	116.879	0.13	0.911	11.1465	fagaceae
Cyclobalanopsis glauca	123.848	0.15	0.793	11.1465	fagaceae
Cyclobalanopsis glauca	126.337	0.12	0.711	11.1465	fagaceae
Cyclobalanopsis glauca	154.665	0.13	0.781	11.1465	fagaceae
Cyclobalanopsis glauca	131.818	0.14	0.773	11.1465	fagaceae
Cyclobalanopsis glauca	140.812	0.16	0.614	11.1465	fagaceae
Cyclobalanopsis glauca	163.919	0.13	0.87	11.1465	fagaceae
Cyclobalanopsis glauca	171.874	0.171	0.65	10.828	fagaceae
Cyclobalanopsis glauca	156.586	0.15	0.496	10.828	fagaceae
Cyclobalanopsis glauca	138.771	0.11	0.658	10.828	fagaceae
Cyclobalanopsis glauca	118.335	0.17	0.605	10.5096	fagaceae
Cyclobalanopsis glauca	145.038	0.17	0.722	10.1911	fagaceae
Cyclobalanopsis glauca	165.262	0.18	0.614	10.1911	fagaceae
Cyclobalanopsis glauca	140.191	0.16	0.55	10.1911	fagaceae
Cyclobalanopsis glauca	143.281	0.16	0.647	10.1911	fagaceae
Cyclobalanopsis glauca	123.679	0.15	0.737	10.1911	fagaceae
Cyclobalanopsis glauca	111.652	0.16	0.689	10.1911	fagaceae
Cyclobalanopsis glauca	110.067	0.13	0.69	10.1911	fagaceae
Cyclobalanopsis glauca	123.907	0.131	0.682	10.1911	fagaceae
Cyclobalanopsis glauca	130.585	0.15	0.853	10.1911	fagaceae
Cyclobalanopsis glauca	108.298	0.14	0.599	10.1911	fagaceae
Cyclobalanopsis glauca	141.429	0.13	0.645	10.1911	fagaceae
Cyclobalanopsis glauca	139.643	0.15	0.718	9.55414	fagaceae
Cyclobalanopsis glauca	139.894	0.14	0.644	9.55414	fagaceae
Cyclobalanopsis glauca	137.09	0.141	0.806	9.55414	fagaceae
Cyclobalanopsis glauca	113.234	0.151	0.753	9.55414	fagaceae
Cyclobalanopsis glauca	127.951	0.151	0.692	9.55414	fagaceae
Cyclobalanopsis glauca	132.069	0.14	0.562	9.55414	fagaceae
Cyclobalanopsis glauca	122.281	0.16	0.656	9.23567	fagaceae
Cyclobalanopsis glauca	117.593	0.15	0.675	9.23567	fagaceae
Cyclobalanopsis glauca	125.422	0.15	0.356	8.9172	fagaceae
Cyclobalanopsis glauca	134.016	0.14	0.685	8.9172	fagaceae
Cyclobalanopsis glauca	131.243	0.141	1.182	8.9172	fagaceae
Cyclobalanopsis glauca	131.207	0.12	0.72	8.9172	fagaceae
Cyclobalanopsis glauca	117.431	0.156	0.949	8.9172	fagaceae
Cyclobalanopsis glauca	149.809	0.12	0.58	8.59873	fagaceae
Cyclobalanopsis glauca	129.042	0.15	0.61	8.59873	fagaceae
Cyclobalanopsis glauca	150.093	0.16	0.677	8.28025	fagaceae
Cyclobalanopsis glauca	123.776	0.18	0.758	7.96178	fagaceae
Cyclobalanopsis glauca	128.995	0.17	0.877	7.96178	fagaceae
Cyclobalanopsis glauca	122.549	0.17	0.167	7.96178	fagaceae
Cyclobalanopsis glauca	115.897	0.16	0.566	7.96178	fagaceae
Cyclobalanopsis glauca	116.454	0.18	0.633	7.96178	fagaceae
Cyclobalanopsis glauca	126.968	0.2	0.905	7.64331	fagaceae
Cyclobalanopsis glauca	145.704	0.19	0.685	7.32484	fagaceae
Cyclobalanopsis glauca	113.65	0.24	0.663	7.00637	fagaceae
Cyclobalanopsis glauca	115.78	0.22	0.622	7.00637	fagaceae
Cyclobalanopsis glauca	105.952	0.19	0.638	7.00637	fagaceae
Cyclobalanopsis glauca	110.707	0.18	0.61	6.84713	fagaceae
Cyclobalanopsis glauca	129.686	0.21	0.678	6.84713	fagaceae
Cyclobalanopsis glauca	127.667	0.2	0.593	6.52866	fagaceae
Cyclobalanopsis glauca	115.142	0.19	0.747	6.36943	fagaceae
Cyclobalanopsis glauca	132.303	0.17	0.684	6.05096	fagaceae
Cyclobalanopsis glauca	90.99	0.22	0.724	5.73248	fagaceae
Cyclobalanopsis glauca	109.531	0.21	0.807	5.73248	fagaceae
Cyclobalanopsis glauca	115.898	0.18	0.736	5.73248	fagaceae
Cyclobalanopsis glauca	249.548	0.161	0.794	5.73248	fagaceae
Cyclobalanopsis glauca	124.94	0.15	0.704	5.09554	fagaceae
Cyclobalanopsis glauca	115.074	0.13	0.759	4.77707	fagaceae
Cyclobalanopsis glauca	133.018	0.17	0.775	4.77707	fagaceae
Cyclobalanopsis glauca	119.35	0.14	0.665	4.4586	fagaceae
Cyclobalanopsis glauca	118.747	0.12	0.873	3.82166	fagaceae
Cyclobalanopsis glauca	126.203	0.16	0.744	3.82166	fagaceae
Cyclobalanopsis glauca	110.674	0.17	0.555	3.18471	fagaceae
Cyclobalanopsis glauca	116.451	0.12	0.523	3.18471	fagaceae
Cyclobalanopsis glauca	145.197	0.119	0.576	2.86624	fagaceae
Cyclobalanopsis glauca	125.821	0.14	0.534	2.86624	fagaceae
Cyclobalanopsis glauca	146.982	0.12	0.576	2.86624	fagaceae
Cyclobalanopsis glauca	142.84	0.11	0.573	2.54777	fagaceae
Cyclobalanopsis glauca	124.945	0.14	0.541	2.54777	fagaceae
Cyclobalanopsis glauca	135.62	0.16	0.534	2.54777	fagaceae
Cyclobalanopsis glauca	135.61	0.14	0.683	2.38854	fagaceae
Cyclobalanopsis glauca	153.407	0.14	0.48	2.2293	fagaceae
Cyclobalanopsis glauca	149.6	0.12	0.594	2.2293	fagaceae
Cyclobalanopsis glauca	110.451	0.15	0.618	2.2293	fagaceae
Cyclobalanopsis glauca	149.563	0.14	0.553	2.2293	fagaceae
Cyclobalanopsis glauca	158.802	0.171	0.643	2.2293	fagaceae
Cyclobalanopsis glauca	134.461	0.12	0.639	2.2293	fagaceae
Cyclobalanopsis glauca	156.878	0.12	0.633	2.2293	fagaceae
Cyclobalanopsis glauca	139.508	0.12	0.741	2.2293	fagaceae
Cyclobalanopsis glauca	123.714	0.131	0.634	2.2293	fagaceae
Cyclobalanopsis glauca	128.309	0.15	0.578	2.2293	fagaceae
Cyclobalanopsis glauca	129.968	0.141	0.556	1.97452	fagaceae
Cyclobalanopsis glauca	141.307	0.18	0.572	1.91083	fagaceae
Cyclobalanopsis glauca	126.391	0.12	0.638	1.91083	fagaceae
Cyclobalanopsis glauca	141.72	0.151	0.589	1.91083	fagaceae
Cyclobalanopsis glauca	121.66	0.14	0.634	1.91083	fagaceae
Cyclobalanopsis glauca	154.77	0.13	0.559	1.91083	fagaceae
Cyclobalanopsis glauca	139.289	0.13	0.587	1.91083	fagaceae
Cyclobalanopsis glauca	106.962	0.15	0.626	1.91083	fagaceae
Cyclobalanopsis glauca	147.262	0.12	0.599	1.91083	fagaceae
Cyclobalanopsis glauca	137.941	0.12	0.639	1.91083	fagaceae
Cyclobalanopsis glauca	135.113	0.154	0.638	1.91083	fagaceae
Cyclobalanopsis glauca	126.628	0.19	0.674	1.75159	fagaceae
Cyclobalanopsis glauca	125.193	0.137	0.683	1.75159	fagaceae
Cyclobalanopsis glauca	135.591	0.13	0.598	1.75159	fagaceae
Cyclobalanopsis glauca	132.046	0.12	0.581	1.75159	fagaceae
Cyclobalanopsis glauca	129.086	0.171	0.623	1.59236	fagaceae
Cyclobalanopsis glauca	120.751	0.13	0.636	1.59236	fagaceae
Cyclobalanopsis glauca	133.954	0.13	0.562	1.59236	fagaceae
Cyclobalanopsis glauca	161.04	0.12	0.57	1.59236	fagaceae
Cyclobalanopsis glauca	120.8	0.14	0.677	1.59236	fagaceae
Cyclobalanopsis glauca	138.571	0.13	0.552	1.59236	fagaceae
Cyclobalanopsis glauca	135.067	0.12	0.575	1.59236	fagaceae
Cyclobalanopsis glauca	144.772	0.11	0.548	1.59236	fagaceae
Cyclobalanopsis glauca	141.104	0.12	0.608	1.59236	fagaceae
Cyclobalanopsis glauca	144.815	0.161	0.606	1.59236	fagaceae
Cyclobalanopsis glauca	157.596	0.12	0.583	1.59236	fagaceae
Cyclobalanopsis glauca	147.004	0.12	0.578	1.59236	fagaceae
Cyclobalanopsis glauca	135.873	0.171	0.572	1.59236	fagaceae
Cyclobalanopsis glauca	118.944	0.142	0.656	1.59236	fagaceae
Cyclobalanopsis glauca	175.121	0.159	0.581	1.59236	fagaceae
Cyclobalanopsis glauca	122.889	0.15	0.651	1.59236	fagaceae
Cyclobalanopsis glauca	147.49	0.181	0.606	1.59236	fagaceae
Cyclobalanopsis glauca	104.192	0.16	0.628	1.59236	fagaceae
Cyclobalanopsis glauca	118.833	0.12	0.689	1.59236	fagaceae
Cyclobalanopsis glauca	152.932	0.13	0.616	1.59236	fagaceae
Cyclobalanopsis glauca	143.255	0.14	0.631	1.59236	fagaceae
Cyclobalanopsis glauca	152.752	0.15	0.59	1.59236	fagaceae
Cyclobalanopsis glauca	153.215	0.15	0.614	1.59236	fagaceae
Cyclobalanopsis glauca	142.706	0.16	0.577	1.59236	fagaceae
Cyclobalanopsis glauca	135.564	0.15	0.645	1.59236	fagaceae
Cyclobalanopsis glauca	156.966	0.15	0.632	1.59236	fagaceae
Cyclobalanopsis glauca	146.035	0.16	0.75	1.59236	fagaceae
Cyclobalanopsis glauca	113.954	0.15	0.556	1.43312	fagaceae
Cyclobalanopsis glauca	166.84	0.14	0.579	1.43312	fagaceae
Cyclobalanopsis glauca	123.297	0.16	0.575	1.43312	fagaceae
Cyclobalanopsis glauca	116.936	0.17	0.582	1.43312	fagaceae
Cyclobalanopsis glauca	154.626	0.17	0.561	1.43312	fagaceae
Cyclobalanopsis glauca	119.469	0.14	0.607	1.40127	fagaceae
Cyclobalanopsis glauca	160.916	0.14	0.608	1.30573	fagaceae
Cyclobalanopsis glauca	143.157	0.15	0.529	1.27389	fagaceae
Cyclobalanopsis glauca	131.947	0.16	0.522	1.27389	fagaceae
Cyclobalanopsis glauca	121.57	0.17	0.609	1.27389	fagaceae
Cyclobalanopsis glauca	102.13	0.17	0.706	1.27389	fagaceae
Cyclobalanopsis glauca	105.228	0.16	0.311	1.27389	fagaceae
Cyclobalanopsis glauca	125.433	0.13	0.782	1.27389	fagaceae
Cyclobalanopsis glauca	150.26	0.15	1.354	1.27389	fagaceae
Cyclobalanopsis glauca	143.895	0.13	0.615	1.27389	fagaceae
Cyclobalanopsis glauca	125.489	0.17	0.644	1.27389	fagaceae
Cyclobalanopsis glauca	127.168	0.12	0.443	1.27389	fagaceae
Cyclobalanopsis glauca	128.712	0.15	0.646	1.27389	fagaceae
Cyclobalanopsis glauca	123.581	0.14	0.571	1.27389	fagaceae
Cyclobalanopsis glauca	131.274	0.15	0.478	1.27389	fagaceae
Cyclobalanopsis glauca	117.244	0.12	0.727	1.27389	fagaceae
Cyclobalanopsis glauca	108.91	0.13	0.693	1.27389	fagaceae
Cyclobalanopsis glauca	107.273	0.14	0.72	1.27389	fagaceae
Cyclobalanopsis glauca	176.07	0.143	0.846	1.27389	fagaceae
Cyclobalanopsis glauca	106.864	0.18	0.615	1.27389	fagaceae
Cyclobalanopsis glauca	154.476	0.119	0.704	1.27389	fagaceae
Cyclobalanopsis glauca	132.297	0.13	0.694	1.27389	fagaceae
Cyclobalanopsis glauca	121.009	0.16	0.698	1.27389	fagaceae
Cyclobalanopsis glauca	127.592	0.15	0.732	1.27389	fagaceae
Cyclobalanopsis glauca	108.661	0.17	0.909	1.27389	fagaceae
Cyclobalanopsis glauca	129.412	0.16	0.644	1.27389	fagaceae
Cyclobalanopsis glauca	134.186	0.17	0.625	1.27389	fagaceae
Cyclobalanopsis glauca	132.009	0.18	0.647	1.27389	fagaceae
Cyclobalanopsis glauca	132.567	0.16	0.668	1.27389	fagaceae
Cyclobalanopsis glauca	128.775	0.17	0.595	1.11465	fagaceae
Cyclobalanopsis glauca	133.025	0.17	0.618	1.11465	fagaceae
Cyclobalanopsis glauca	146.025	0.16	0.57	1.11465	fagaceae
Cyclobalanopsis glauca	115.766	0.19	0.605	1.11465	fagaceae
Cyclobalanopsis glauca	125.039	0.17	0.668	1.11465	fagaceae
Cyclobalanopsis glauca	116.065	0.18	0.704	1.11465	fagaceae
Cyclobalanopsis glauca	127.492	0.16	0.395	1.11465	fagaceae
Cyclobalanopsis glauca	144.683	0.16	0.648	1.11465	fagaceae
Cyclobalanopsis glauca	151.183	0.16	0.609	1.11465	fagaceae
Cyclobalanopsis glauca	171.997	0.17	0.513	1.11465	fagaceae
Cyclobalanopsis glauca	105.561	0.16	0.592	1.11465	fagaceae
Cyclobalanopsis glauca	106.928	0.18	0.681	0.955414	fagaceae
Cyclobalanopsis glauca	137.099	0.17	0.218	0.955414	fagaceae
Cyclobalanopsis glauca	122.14	0.17	0.708	0.955414	fagaceae
Lithocarpus litseifolius	113.305	0.14	0.658	41.7197	fagaceae
Lithocarpus litseifolius	121.708	0.13	0.564	19.1083	fagaceae
Lithocarpus litseifolius	115.116	0.15	0.632	17.5159	fagaceae
Lithocarpus litseifolius	117.045	0.13	0.985	17.1975	fagaceae
Lithocarpus litseifolius	108.304	0.14	0.67	17.1975	fagaceae
Lithocarpus litseifolius	116.211	0.14	0.751	14.3312	fagaceae
Lithocarpus litseifolius	127.337	0.16	0.688	13.0573	fagaceae
Lithocarpus litseifolius	126.024	0.12	0.698	12.7389	fagaceae
Lithocarpus litseifolius	137.778	0.13	0.676	10.1911	fagaceae
Lithocarpus litseifolius	104.991	0.13	0.691	7.64331	fagaceae
Lithocarpus litseifolius	101.141	0.16	0.75	6.36943	fagaceae
Lithocarpus litseifolius	105.287	0.12	0.845	5.41401	fagaceae
Lithocarpus litseifolius	138.147	0.12	0.85	3.50318	fagaceae
Lithocarpus litseifolius	109.961	0.16	0.72	3.18471	fagaceae
Lithocarpus litseifolius	97.431	0.15	0.879	3.18471	fagaceae
Lithocarpus litseifolius	177.899	0.13	0.853	2.86624	fagaceae
Lithocarpus litseifolius	169.719	0.12	0.604	2.54777	fagaceae
Lithocarpus litseifolius	118.745	0.11	0.883	2.54777	fagaceae
Lithocarpus litseifolius	116.563	0.12	0.668	2.38854	fagaceae
Lithocarpus litseifolius	120.811	0.13	0.6	2.2293	fagaceae
Lithocarpus litseifolius	115.309	0.11	0.723	2.07006	fagaceae
Lithocarpus litseifolius	118.826	0.12	0.793	1.91083	fagaceae
Lithocarpus litseifolius	129.366	0.11	0.613	1.91083	fagaceae
Lithocarpus litseifolius	131.845	0.11	0.681	1.91083	fagaceae
Lithocarpus litseifolius	138.134	0.12	0.801	1.91083	fagaceae
Lithocarpus litseifolius	110.246	0.14	0.859	1.91083	fagaceae
Lithocarpus litseifolius	120.457	0.13	0.747	1.75159	fagaceae
Lithocarpus litseifolius	120.408	0.12	0.685	1.75159	fagaceae
Lithocarpus litseifolius	128.297	0.14	0.627	1.59236	fagaceae
Lithocarpus litseifolius	121.8	0.14	0.722	1.59236	fagaceae
Lithocarpus litseifolius	145.646	0.12	0.761	1.59236	fagaceae
Lithocarpus litseifolius	98.918	0.16	0.168	1.59236	fagaceae
Lithocarpus litseifolius	133.155	0.14	0.77	1.59236	fagaceae
Lithocarpus litseifolius	132.266	0.13	0.869	1.59236	fagaceae
Lithocarpus litseifolius	115.239	0.11	0.795	1.59236	fagaceae
Lithocarpus litseifolius	111.32	0.13	0.69	1.59236	fagaceae
Lithocarpus litseifolius	174.655	0.14	0.744	1.43312	fagaceae
Lithocarpus litseifolius	99.205	0.14	0.452	1.43312	fagaceae
Lithocarpus litseifolius	122.255	0.13	0.613	1.43312	fagaceae
Lithocarpus litseifolius	105.809	0.13	0.65	1.43312	fagaceae
Lithocarpus litseifolius	104.56	0.13	0.664	1.43312	fagaceae
Lithocarpus litseifolius	119.651	0.12	0.68	1.27389	fagaceae
Lithocarpus litseifolius	120.415	0.12	0.738	1.27389	fagaceae
Lithocarpus litseifolius	109.973	0.11	0.712	1.27389	fagaceae
Lithocarpus litseifolius	114.481	0.12	0.784	1.27389	fagaceae
Lithocarpus litseifolius	136.545	0.13	0.64	1.27389	fagaceae
Lithocarpus litseifolius	127.172	0.17	0.489	1.27389	fagaceae
Lithocarpus litseifolius	113.563	0.15	0.772	1.27389	fagaceae
Lithocarpus litseifolius	177.764	0.13	0.72	1.27389	fagaceae
Lithocarpus litseifolius	103.683	0.15	0.668	1.27389	fagaceae
Lithocarpus litseifolius	113.97	0.13	0.603	1.27389	fagaceae
Lithocarpus litseifolius	128.269	0.17	0.939	1.27389	fagaceae
Lithocarpus litseifolius	120.909	0.11	0.624	1.11465	fagaceae
Lithocarpus litseifolius	143.203	0.11	0.706	1.11465	fagaceae
Lithocarpus litseifolius	139.227	0.15	0.625	1.01911	fagaceae
Lithocarpus litseifolius	115.201	0.16	0.646	0.955414	fagaceae
Lithocarpus litseifolius	138.346	0.12	0.715	0.955414	fagaceae
Lithocarpus litseifolius	131.058	0.15	0.62	0.955414	fagaceae
Lithocarpus litseifolius	129.923	0.15	0.793	0.955414	fagaceae
Lithocarpus litseifolius	105.911	0.15	0.729	0.955414	fagaceae
Lithocarpus litseifolius	124.483	0.15	0.619	0.955414	fagaceae
Lithocarpus litseifolius	116.289	0.15	0.748	0.955414	fagaceae
Lithocarpus litseifolius	136.503	0.14	0.789	0.955414	fagaceae
Lithocarpus litseifolius	119.933	0.14	0.684	0.955414	fagaceae
Lithocarpus litseifolius	111.985	0.13	0.667	0.955414	fagaceae
Lithocarpus litseifolius	142.356	0.13	0.564	0.955414	fagaceae
Lithocarpus litseifolius	116.002	0.15	0.539	0.955414	fagaceae
Lithocarpus litseifolius	116.616	0.14	0.624	0.955414	fagaceae
Lithocarpus litseifolius	83.258	0.1	0.65	0.955414	fagaceae
Lithocarpus litseifolius	75.522	0.13	0.809	0.955414	fagaceae
Lithocarpus litseifolius	122.228	0.16	0.855	0.955414	fagaceae
Lithocarpus litseifolius	110.145	0.13	0.808	0.955414	fagaceae
Lithocarpus litseifolius	113.801	0.14	0.714	0.955414	fagaceae
Lithocarpus litseifolius	103.333	0.15	0.822	0.955414	fagaceae
Lithocarpus litseifolius	124.122	0.2	0.859	0.955414	fagaceae
Lithocarpus litseifolius	116.809	0.13	0.703	0.955414	fagaceae
Lithocarpus litseifolius	132.901	0.11	0.755	0.955414	fagaceae
Lithocarpus litseifolius	121.209	0.15	0.694	0.955414	fagaceae
Lithocarpus litseifolius	102.672	0.13	0.864	0.955414	fagaceae
Lithocarpus litseifolius	117.723	0.13	1.27	1.01911	fagaceae
Lithocarpus litseifolius	121.365	0.11	0.698	0.955414	fagaceae
Lithocarpus litseifolius	103.006	0.13	0.673	0.955414	fagaceae
Lithocarpus litseifolius	113.173	0.16	0.872	0.955414	fagaceae
Lithocarpus litseifolius	102.433	0.12	0.684	0.955414	fagaceae
Lithocarpus litseifolius	119.465	0.14	1.49	0.955414	fagaceae
Lithocarpus litseifolius	110.371	0.12	0.827	0.955414	fagaceae
Lithocarpus litseifolius	110.485	0.11	1.092	0.955414	fagaceae
Lithocarpus litseifolius	111.115	0.11	0.663	0.955414	fagaceae
Lithocarpus litseifolius	107.308	0.14	0.768	0.955414	fagaceae
Lithocarpus litseifolius	106.957	0.14	0.723	0.955414	fagaceae
Lithocarpus litseifolius	114.851	0.17	0.741	0.955414	fagaceae
Lithocarpus litseifolius	118.558	0.12	0.633	0.955414	fagaceae
Lithocarpus litseifolius	141.774	0.12	0.764	0.955414	fagaceae
Lithocarpus litseifolius	274.416	0.07	0.511	0.955414	fagaceae
Lithocarpus litseifolius	139.082	0.12	0.719	0.955414	fagaceae
Lithocarpus litseifolius	147.64	0.12	0.687	0.955414	fagaceae
Mallotus philippensis	149.649	0.22	0.335	44.9045	Euphorbiaceae
Mallotus philippensis	139.258	0.12	0.633	37.2611	Euphorbiaceae
Mallotus philippensis	128.423	0.14	0.526	21.3376	Euphorbiaceae
Mallotus philippensis	129.426	0.17	0.582	17.1975	Euphorbiaceae
Mallotus philippensis	152.404	0.21	0.529	13.3758	Euphorbiaceae
Mallotus philippensis	301.447	0.16	0.328	11.1465	Euphorbiaceae
Mallotus philippensis	146.825	0.25	0.564	11.1465	Euphorbiaceae
Mallotus philippensis	178.28	0.19	0.49	10.828	Euphorbiaceae
Mallotus philippensis	269.677	0.18	0.456	10.5096	Euphorbiaceae
Mallotus philippensis	173.132	0.13	0.577	10.1911	Euphorbiaceae
Mallotus philippensis	136.764	0.19	0.489	10.1911	Euphorbiaceae
Mallotus philippensis	171.58	0.22	0.574	9.55414	Euphorbiaceae
Mallotus philippensis	131.756	0.24	0.463	8.28025	Euphorbiaceae
Mallotus philippensis	154.068	0.21	0.568	7.96178	Euphorbiaceae
Mallotus philippensis	137.374	0.21	0.545	7.64331	Euphorbiaceae
Mallotus philippensis	154.311	0.18	0.689	7.32484	Euphorbiaceae
Mallotus philippensis	132.436	0.25	0.475	7.00637	Euphorbiaceae
Mallotus philippensis	131.795	0.2	0.497	7.00637	Euphorbiaceae
Mallotus philippensis	164.177	0.111	0.545	7.00637	Euphorbiaceae
Mallotus philippensis	131.445	0.098	0.483	7.00637	Euphorbiaceae
Mallotus philippensis	111.937	0.12	0.532	7.00637	Euphorbiaceae
Mallotus philippensis	143.359	0.12	0.518	7.00637	Euphorbiaceae
Mallotus philippensis	151.086	0.12	0.573	6.6879	Euphorbiaceae
Mallotus philippensis	143.407	0.17	0.582	6.36943	Euphorbiaceae
Mallotus philippensis	131.318	0.121	0.631	6.36943	Euphorbiaceae
Mallotus philippensis	146.967	0.127	0.538	6.36943	Euphorbiaceae
Mallotus philippensis	191.1	0.12	0.704	6.36943	Euphorbiaceae
Mallotus philippensis	192.026	0.17	0.664	6.36943	Euphorbiaceae
Mallotus philippensis	124.977	0.17	0.534	6.36943	Euphorbiaceae
Mallotus philippensis	177.368	0.121	0.583	6.36943	Euphorbiaceae
Mallotus philippensis	145.93	0.119	0.529	6.05096	Euphorbiaceae
Mallotus philippensis	172.414	0.111	0.466	6.05096	Euphorbiaceae
Mallotus philippensis	133.055	0.11	0.516	6.05096	Euphorbiaceae
Mallotus philippensis	156.196	0.122	0.468	5.73248	Euphorbiaceae
Mallotus philippensis	161.942	0.15	0.728	5.73248	Euphorbiaceae
Mallotus philippensis	182.319	0.11	0.631	5.73248	Euphorbiaceae
Mallotus philippensis	158.938	0.12	0.511	5.73248	Euphorbiaceae
Mallotus philippensis	149.294	0.12	0.599	5.73248	Euphorbiaceae
Mallotus philippensis	147.631	0.12	0.56	5.73248	Euphorbiaceae
Mallotus philippensis	140.756	0.11	0.604	5.73248	Euphorbiaceae
Mallotus philippensis	153.596	0.12	0.647	5.73248	Euphorbiaceae
Mallotus philippensis	139.858	0.12	0.518	5.73248	Euphorbiaceae
Mallotus philippensis	147.003	0.11	0.607	5.73248	Euphorbiaceae
Mallotus philippensis	144.833	0.12	0.558	5.73248	Euphorbiaceae
Mallotus philippensis	177.05	0.13	0.696	5.73248	Euphorbiaceae
Mallotus philippensis	175.787	0.11	0.59	5.73248	Euphorbiaceae
Mallotus philippensis	144.768	0.14	0.834	5.73248	Euphorbiaceae
Mallotus philippensis	136.749	0.14	0.583	5.73248	Euphorbiaceae
Mallotus philippensis	143.851	0.13	0.551	5.73248	Euphorbiaceae
Mallotus philippensis	147.712	0.13	0.722	5.73248	Euphorbiaceae
Mallotus philippensis	127.764	0.12	0.706	5.73248	Euphorbiaceae
Mallotus philippensis	147.807	0.14	0.579	5.73248	Euphorbiaceae
Mallotus philippensis	152.017	0.14	0.579	5.41401	Euphorbiaceae
Mallotus philippensis	161.588	0.122	1.382	5.41401	Euphorbiaceae
Mallotus philippensis	144.042	0.13	0.648	5.41401	Euphorbiaceae
Mallotus philippensis	134.542	0.16	0.569	5.41401	Euphorbiaceae
Mallotus philippensis	175.154	0.14	0.769	5.41401	Euphorbiaceae
Mallotus philippensis	135.83	0.15	0.745	5.09554	Euphorbiaceae
Mallotus philippensis	139.917	0.16	0.647	5.09554	Euphorbiaceae
Mallotus philippensis	150.747	0.13	0.685	5.09554	Euphorbiaceae
Mallotus philippensis	130.331	0.12	0.563	5.09554	Euphorbiaceae
Mallotus philippensis	131.355	0.12	0.51	5.09554	Euphorbiaceae
Mallotus philippensis	126.571	0.13	0.528	5.09554	Euphorbiaceae
Mallotus philippensis	145.436	0.14	0.604	5.09554	Euphorbiaceae
Mallotus philippensis	132.069	0.12	0.528	5.09554	Euphorbiaceae
Mallotus philippensis	136.981	0.12	0.587	5.09554	Euphorbiaceae
Mallotus philippensis	130.156	0.14	0.606	5.09554	Euphorbiaceae
Mallotus philippensis	166.452	0.16	0.503	4.77707	Euphorbiaceae
Mallotus philippensis	159.76	0.11	0.616	4.77707	Euphorbiaceae
Mallotus philippensis	140.089	0.14	0.649	4.77707	Euphorbiaceae
Mallotus philippensis	162.636	0.13	0.536	4.77707	Euphorbiaceae
Mallotus philippensis	156.046	0.12	0.979	4.77707	Euphorbiaceae
Mallotus philippensis	200.281	0.13	0.569	4.77707	Euphorbiaceae
Mallotus philippensis	129.684	0.13	0.546	4.77707	Euphorbiaceae
Mallotus philippensis	146.535	0.13	0.638	4.77707	Euphorbiaceae
Mallotus philippensis	122.024	0.14	0.551	4.77707	Euphorbiaceae
Mallotus philippensis	145.769	0.12	0.713	4.77707	Euphorbiaceae
Mallotus philippensis	169.763	0.13	0.484	4.77707	Euphorbiaceae
Mallotus philippensis	141.735	0.123	0.289	4.77707	Euphorbiaceae
Mallotus philippensis	146.987	0.11	0.615	4.77707	Euphorbiaceae
Mallotus philippensis	194.62	0.129	0.673	4.77707	Euphorbiaceae
Mallotus philippensis	272.378	0.131	0.744	4.77707	Euphorbiaceae
Mallotus philippensis	167.866	0.11	0.616	4.77707	Euphorbiaceae
Mallotus philippensis	164.71	0.131	0.635	4.77707	Euphorbiaceae
Mallotus philippensis	148.813	0.121	0.61	4.77707	Euphorbiaceae
Mallotus philippensis	152.306	0.12	0.623	4.77707	Euphorbiaceae
Mallotus philippensis	136.561	0.11	0.639	4.77707	Euphorbiaceae
Mallotus philippensis	233.908	0.119	0.617	4.4586	Euphorbiaceae
Mallotus philippensis	158.187	0.09	0.615	4.4586	Euphorbiaceae
Mallotus philippensis	176.167	0.11	0.633	4.4586	Euphorbiaceae
Mallotus philippensis	145.036	0.121	0.636	4.4586	Euphorbiaceae
Mallotus philippensis	160.599	0.108	0.732	4.4586	Euphorbiaceae
Mallotus philippensis	134.711	0.12	0.641	4.4586	Euphorbiaceae
Mallotus philippensis	134.476	0.112	0.63	4.4586	Euphorbiaceae
Mallotus philippensis	148.38	0.111	0.592	4.4586	Euphorbiaceae
Mallotus philippensis	198.133	0.13	0.547	4.4586	Euphorbiaceae
Mallotus philippensis	135.32	0.121	0.619	4.4586	Euphorbiaceae
Mallotus philippensis	182.67	0.114	0.609	4.4586	Euphorbiaceae
Mallotus philippensis	148.429	0.12	0.518	4.4586	Euphorbiaceae
Mallotus philippensis	158.403	0.116	0.607	4.4586	Euphorbiaceae
Mallotus philippensis	164.476	0.14	0.614	4.4586	Euphorbiaceae
Mallotus philippensis	180.896	0.156	0.676	4.4586	Euphorbiaceae
Mallotus philippensis	165.643	0.119	0.635	4.4586	Euphorbiaceae
Mallotus philippensis	147.018	0.11	0.585	4.4586	Euphorbiaceae
Mallotus philippensis	167.328	0.12	0.765	4.4586	Euphorbiaceae
Mallotus philippensis	130.042	0.14	0.616	4.4586	Euphorbiaceae
Mallotus philippensis	167.935	0.119	0.662	4.4586	Euphorbiaceae
Mallotus philippensis	151.887	0.11	0.621	4.4586	Euphorbiaceae
Mallotus philippensis	162.773	0.134	0.628	4.4586	Euphorbiaceae
Mallotus philippensis	142.16	0.13	0.622	4.4586	Euphorbiaceae
Mallotus philippensis	176.284	0.11	0.591	4.4586	Euphorbiaceae
Mallotus philippensis	170.389	0.129	0.656	4.4586	Euphorbiaceae
Mallotus philippensis	185.376	0.11	0.686	4.4586	Euphorbiaceae
Mallotus philippensis	166.73	0.131	0.608	4.4586	Euphorbiaceae
Mallotus philippensis	176.45	0.19	0.583	4.29936	Euphorbiaceae
Mallotus philippensis	169.231	0.139	0.618	4.14013	Euphorbiaceae
Mallotus philippensis	166.693	0.119	0.587	4.14013	Euphorbiaceae
Mallotus philippensis	144.467	0.12	0.577	4.14013	Euphorbiaceae
Mallotus philippensis	147.759	0.132	0.634	4.14013	Euphorbiaceae
Mallotus philippensis	190.89	0.15	0.564	4.14013	Euphorbiaceae
Mallotus philippensis	164.097	0.15	0.564	4.14013	Euphorbiaceae
Mallotus philippensis	184.742	0.15	0.538	4.14013	Euphorbiaceae
Mallotus philippensis	175.166	0.14	0.569	4.14013	Euphorbiaceae
Mallotus philippensis	153.432	0.11	0.553	4.14013	Euphorbiaceae
Mallotus philippensis	221.395	0.123	0.647	4.14013	Euphorbiaceae
Mallotus philippensis	241.494	0.121	0.579	4.14013	Euphorbiaceae
Mallotus philippensis	183.311	0.12	0.523	4.14013	Euphorbiaceae
Mallotus philippensis	162.14	0.11	0.629	4.14013	Euphorbiaceae
Mallotus philippensis	182.696	0.15	0.619	4.14013	Euphorbiaceae
Mallotus philippensis	150.676	0.124	0.567	4.14013	Euphorbiaceae
Mallotus philippensis	154.235	0.129	0.597	4.14013	Euphorbiaceae
Mallotus philippensis	148.861	0.15	0.643	4.14013	Euphorbiaceae
Mallotus philippensis	166.558	0.12	0.68	4.14013	Euphorbiaceae
Mallotus philippensis	156.511	0.12	0.666	4.14013	Euphorbiaceae
Mallotus philippensis	176.87	0.121	0.696	3.98089	Euphorbiaceae
Mallotus philippensis	165.318	0.12	0.669	3.88535	Euphorbiaceae
Mallotus philippensis	134.59	0.12	0.441	3.82166	Euphorbiaceae
Mallotus philippensis	154.846	0.161	0.652	3.82166	Euphorbiaceae
Mallotus philippensis	165.142	0.121	0.716	3.82166	Euphorbiaceae
Mallotus philippensis	152.518	0.122	0.627	3.82166	Euphorbiaceae
Mallotus philippensis	142.884	0.119	0.746	3.82166	Euphorbiaceae
Mallotus philippensis	143.421	0.13	0.566	3.82166	Euphorbiaceae
Mallotus philippensis	151.046	0.131	0.567	3.82166	Euphorbiaceae
Mallotus philippensis	165.604	0.121	0.502	3.82166	Euphorbiaceae
Mallotus philippensis	126.18	0.16	0.745	3.82166	Euphorbiaceae
Mallotus philippensis	167.565	0.15	0.698	3.82166	Euphorbiaceae
Mallotus philippensis	186.176	0.14	0.579	3.82166	Euphorbiaceae
Mallotus philippensis	138.364	0.11	0.577	3.82166	Euphorbiaceae
Mallotus philippensis	131.361	0.141	0.812	3.82166	Euphorbiaceae
Mallotus philippensis	141.898	0.139	0.73	3.82166	Euphorbiaceae
Mallotus philippensis	152.504	0.12	0.408	3.82166	Euphorbiaceae
Mallotus philippensis	151.95	0.12	0.575	3.82166	Euphorbiaceae
Mallotus philippensis	218.537	0.11	0.64	3.82166	Euphorbiaceae
Mallotus philippensis	154.938	0.128	0.64	3.82166	Euphorbiaceae
Mallotus philippensis	154.058	0.128	0.555	3.82166	Euphorbiaceae
Mallotus philippensis	169.362	0.119	0.668	3.82166	Euphorbiaceae
Mallotus philippensis	215.294	0.119	0.537	3.82166	Euphorbiaceae
Mallotus philippensis	127.772	0.13	0.652	3.82166	Euphorbiaceae
Mallotus philippensis	161.512	0.12	0.497	3.82166	Euphorbiaceae
Mallotus philippensis	141.088	0.129	0.651	3.82166	Euphorbiaceae
Mallotus philippensis	143.459	0.125	0.62	3.82166	Euphorbiaceae
Mallotus philippensis	151.227	0.149	0.687	3.82166	Euphorbiaceae
Mallotus philippensis	83.773	0.14	0.565	3.82166	Euphorbiaceae
Mallotus philippensis	146.844	0.14	0.654	3.82166	Euphorbiaceae
Mallotus philippensis	95.16	0.14	0.573	3.82166	Euphorbiaceae
Mallotus philippensis	159.789	0.123	0.66	3.82166	Euphorbiaceae
Mallotus philippensis	109.847	0.14	0.631	3.82166	Euphorbiaceae
Mallotus philippensis	220.104	0.12	0.618	3.82166	Euphorbiaceae
Mallotus philippensis	149.62	0.12	0.551	3.82166	Euphorbiaceae
Mallotus philippensis	112.492	0.12	0.504	3.82166	Euphorbiaceae
Mallotus philippensis	233.348	0.16	0.631	3.82166	Euphorbiaceae
Mallotus philippensis	121.212	0.11	0.591	3.82166	Euphorbiaceae
Mallotus philippensis	153.097	0.11	0.614	3.82166	Euphorbiaceae
Mallotus philippensis	133.269	0.11	0.562	3.82166	Euphorbiaceae
Mallotus philippensis	131.951	0.121	0.615	3.82166	Euphorbiaceae
Mallotus philippensis	156.997	0.11	0.618	3.82166	Euphorbiaceae
Mallotus philippensis	110.344	0.15	0.545	3.82166	Euphorbiaceae
Mallotus philippensis	198.829	0.17	0.577	3.82166	Euphorbiaceae
Mallotus philippensis	202.568	0.121	0.574	3.82166	Euphorbiaceae
Mallotus philippensis	142.068	0.13	0.73	3.82166	Euphorbiaceae
Mallotus philippensis	117.078	0.13	0.563	3.82166	Euphorbiaceae
Mallotus philippensis	128.014	0.131	0.564	3.82166	Euphorbiaceae
Mallotus philippensis	133.48	0.11	0.538	3.82166	Euphorbiaceae
Mallotus philippensis	118.352	0.12	0.629	3.82166	Euphorbiaceae
Mallotus philippensis	145.609	0.13	0.517	3.82166	Euphorbiaceae
Mallotus philippensis	153.224	0.129	0.589	3.82166	Euphorbiaceae
Mallotus philippensis	108.129	0.11	0.527	3.82166	Euphorbiaceae
Mallotus philippensis	162.515	0.124	0.539	3.82166	Euphorbiaceae
Mallotus philippensis	190.696	0.119	3.386	3.82166	Euphorbiaceae
Mallotus philippensis	270.242	0.139	0.574	3.66242	Euphorbiaceae
Mallotus philippensis	111.087	0.12	0.542	3.50318	Euphorbiaceae
Mallotus philippensis	144.066	0.12	0.616	3.50318	Euphorbiaceae
Mallotus philippensis	141.808	0.11	0.637	3.50318	Euphorbiaceae
Mallotus philippensis	133.343	0.12	0.699	3.50318	Euphorbiaceae
Mallotus philippensis	155.293	0.12	0.629	3.50318	Euphorbiaceae
Mallotus philippensis	126.424	0.11	0.614	3.50318	Euphorbiaceae
Mallotus philippensis	140.864	0.12	0.626	3.50318	Euphorbiaceae
Mallotus philippensis	124.795	0.11	0.652	3.50318	Euphorbiaceae
Mallotus philippensis	161.661	0.129	0.7	3.50318	Euphorbiaceae
Mallotus philippensis	109.293	0.13	0.556	3.50318	Euphorbiaceae
Mallotus philippensis	116.196	0.12	0.695	3.50318	Euphorbiaceae
Mallotus philippensis	157.586	0.119	0.606	3.50318	Euphorbiaceae
Mallotus philippensis	150.22	0.12	0.571	3.50318	Euphorbiaceae
Mallotus philippensis	138.681	0.18	0.595	3.50318	Euphorbiaceae
Mallotus philippensis	110.164	0.15	0.608	3.50318	Euphorbiaceae
Mallotus philippensis	122.192	0.14	0.567	3.50318	Euphorbiaceae
Mallotus philippensis	173.527	0.127	0.517	3.50318	Euphorbiaceae
Mallotus philippensis	131.628	0.139	0.565	3.50318	Euphorbiaceae
Mallotus philippensis	158.377	0.11	0.658	3.50318	Euphorbiaceae
Mallotus philippensis	124.571	0.11	0.55	3.50318	Euphorbiaceae
Mallotus philippensis	122.968	0.12	0.674	3.50318	Euphorbiaceae
Mallotus philippensis	157.857	0.12	0.554	3.50318	Euphorbiaceae
Mallotus philippensis	134.391	0.13	0.512	3.50318	Euphorbiaceae
Mallotus philippensis	150.02	0.123	0.519	3.50318	Euphorbiaceae
Mallotus philippensis	141.753	0.12	0.658	3.50318	Euphorbiaceae
Mallotus philippensis	144.389	0.125	0.586	3.50318	Euphorbiaceae
Mallotus philippensis	120.521	0.12	0.572	3.50318	Euphorbiaceae
Mallotus philippensis	204.026	0.139	0.612	3.50318	Euphorbiaceae
Mallotus philippensis	118.267	0.12	0.563	3.50318	Euphorbiaceae
Mallotus philippensis	126.41	0.12	0.595	3.50318	Euphorbiaceae
Mallotus philippensis	142.147	0.19	0.598	3.50318	Euphorbiaceae
Mallotus philippensis	165.137	0.128	0.515	3.50318	Euphorbiaceae
Mallotus philippensis	121.486	0.11	0.503	3.50318	Euphorbiaceae
Mallotus philippensis	145.323	0.11	0.514	3.50318	Euphorbiaceae
Mallotus philippensis	152.714	0.12	0.488	3.50318	Euphorbiaceae
Mallotus philippensis	180.523	0.138	0.534	3.50318	Euphorbiaceae
Mallotus philippensis	163.535	0.118	0.518	3.50318	Euphorbiaceae
Mallotus philippensis	134.652	0.11	0.506	3.50318	Euphorbiaceae
Mallotus philippensis	128.914	0.12	0.565	3.50318	Euphorbiaceae
Mallotus philippensis	132.216	0.126	0.566	3.50318	Euphorbiaceae
Mallotus philippensis	166.818	0.13	0.514	3.50318	Euphorbiaceae
Mallotus philippensis	167.99	0.118	0.531	3.50318	Euphorbiaceae
Mallotus philippensis	177.851	0.129	0.627	3.50318	Euphorbiaceae
Mallotus philippensis	182.535	0.131	0.517	3.50318	Euphorbiaceae
Mallotus philippensis	184.318	0.11	0.591	3.50318	Euphorbiaceae
Mallotus philippensis	173.934	0.139	0.494	3.50318	Euphorbiaceae
Mallotus philippensis	165.57	0.11	0.471	3.50318	Euphorbiaceae
Mallotus philippensis	211.673	0.149	0.529	3.50318	Euphorbiaceae
Mallotus philippensis	141.144	0.11	0.554	3.43949	Euphorbiaceae
Mallotus philippensis	185.238	0.132	0.503	3.34395	Euphorbiaceae
Mallotus philippensis	180.843	0.137	0.565	3.34395	Euphorbiaceae
Mallotus philippensis	183.694	0.11	0.54	3.34395	Euphorbiaceae
Mallotus philippensis	182.228	0.119	0.533	3.34395	Euphorbiaceae
Mallotus philippensis	201.416	0.122	0.601	3.34395	Euphorbiaceae
Mallotus philippensis	147.434	0.121	0.571	3.18471	Euphorbiaceae
Mallotus philippensis	159.157	0.124	0.59	3.18471	Euphorbiaceae
Mallotus philippensis	163.385	0.12	0.55	3.18471	Euphorbiaceae
Mallotus philippensis	149.667	0.11	0.571	3.18471	Euphorbiaceae
Mallotus philippensis	160.972	0.125	0.559	3.18471	Euphorbiaceae
Mallotus philippensis	168.691	0.118	0.612	3.18471	Euphorbiaceae
Mallotus philippensis	208.64	0.118	0.551	3.18471	Euphorbiaceae
Mallotus philippensis	160.719	0.11	0.57	3.18471	Euphorbiaceae
Mallotus philippensis	165.721	0.118	0.584	3.18471	Euphorbiaceae
Mallotus philippensis	188.539	0.124	0.567	3.18471	Euphorbiaceae
Mallotus philippensis	188.105	0.11	0.525	3.18471	Euphorbiaceae
Mallotus philippensis	190.903	0.118	0.511	3.18471	Euphorbiaceae
Mallotus philippensis	168.093	0.11	0.66	3.18471	Euphorbiaceae
Mallotus philippensis	179.667	0.129	0.462	3.18471	Euphorbiaceae
Mallotus philippensis	180.216	0.118	0.577	3.18471	Euphorbiaceae
Mallotus philippensis	131.272	0.13	0.622	3.18471	Euphorbiaceae
Mallotus philippensis	149.234	0.126	0.556	3.18471	Euphorbiaceae
Mallotus philippensis	175.772	0.12	0.703	3.18471	Euphorbiaceae
Mallotus philippensis	163.535	0.17	0.541	3.18471	Euphorbiaceae
Mallotus philippensis	176.483	0.11	0.549	3.18471	Euphorbiaceae
Mallotus philippensis	174.793	0.129	0.659	3.18471	Euphorbiaceae
Mallotus philippensis	150.757	0.125	0.583	3.18471	Euphorbiaceae
Mallotus philippensis	158.329	0.11	0.581	3.18471	Euphorbiaceae
Mallotus philippensis	160.172	0.124	0.537	3.18471	Euphorbiaceae
Mallotus philippensis	169.186	0.128	0.562	3.18471	Euphorbiaceae
Mallotus philippensis	216.735	0.12	0.609	3.18471	Euphorbiaceae
Mallotus philippensis	175.405	0.121	0.556	3.18471	Euphorbiaceae
Mallotus philippensis	146.042	0.11	0.578	3.18471	Euphorbiaceae
Mallotus philippensis	147.979	0.11	0.566	3.18471	Euphorbiaceae
Mallotus philippensis	175.52	0.122	0.506	3.18471	Euphorbiaceae
Mallotus philippensis	148.755	0.119	0.492	3.18471	Euphorbiaceae
Mallotus philippensis	176.872	0.129	0.636	3.18471	Euphorbiaceae
Mallotus philippensis	160.417	0.118	0.586	3.18471	Euphorbiaceae
Mallotus philippensis	154.316	0.115	0.65	3.18471	Euphorbiaceae
Mallotus philippensis	175.745	0.11	0.535	3.18471	Euphorbiaceae
Mallotus philippensis	181.957	0.139	0.627	3.18471	Euphorbiaceae
Mallotus philippensis	154.512	0.116	0.6	3.18471	Euphorbiaceae
Mallotus philippensis	166.201	0.117	0.679	3.18471	Euphorbiaceae
Mallotus philippensis	163.676	0.14	0.545	3.18471	Euphorbiaceae
Mallotus philippensis	186.015	0.129	0.446	3.18471	Euphorbiaceae
Mallotus philippensis	160.823	0.12	0.56	3.18471	Euphorbiaceae
Mallotus philippensis	155.886	0.11	0.541	3.18471	Euphorbiaceae
Mallotus philippensis	201.944	0.117	0.697	3.18471	Euphorbiaceae
Mallotus philippensis	181.868	0.116	0.586	3.18471	Euphorbiaceae
Mallotus philippensis	169.349	0.123	0.624	3.18471	Euphorbiaceae
Mallotus philippensis	147.354	0.11	0.584	3.18471	Euphorbiaceae
Mallotus philippensis	169.858	0.11	0.612	3.18471	Euphorbiaceae
Mallotus philippensis	152.218	0.13	0.519	3.18471	Euphorbiaceae
Mallotus philippensis	151.043	0.15	0.602	3.18471	Euphorbiaceae
Mallotus philippensis	179.316	0.11	0.586	3.18471	Euphorbiaceae
Mallotus philippensis	153.978	0.11	0.645	3.18471	Euphorbiaceae
Mallotus philippensis	198.918	0.125	0.478	3.18471	Euphorbiaceae
Mallotus philippensis	197.259	0.149	0.545	3.18471	Euphorbiaceae
Mallotus philippensis	163.235	0.11	0.691	3.18471	Euphorbiaceae
Mallotus philippensis	165.488	0.124	0.558	3.02548	Euphorbiaceae
Mallotus philippensis	139.051	0.11	0.495	3.02548	Euphorbiaceae
Mallotus philippensis	140.84	0.123	0.565	3.02548	Euphorbiaceae
Mallotus philippensis	193.398	0.13	0.626	3.02548	Euphorbiaceae
Mallotus philippensis	170.318	0.126	0.635	3.02548	Euphorbiaceae
Mallotus philippensis	148.918	0.11	0.745	3.02548	Euphorbiaceae
Mallotus philippensis	176.074	0.12	0.56	2.86624	Euphorbiaceae
Mallotus philippensis	169.876	0.12	0.635	2.86624	Euphorbiaceae
Mallotus philippensis	187.612	0.127	0.538	2.86624	Euphorbiaceae
Mallotus philippensis	179.326	0.129	0.627	2.86624	Euphorbiaceae
Mallotus philippensis	173.503	0.12	0.455	2.86624	Euphorbiaceae
Mallotus philippensis	223.989	0.128	0.48	2.86624	Euphorbiaceae
Mallotus philippensis	187.301	0.129	0.507	2.86624	Euphorbiaceae
Mallotus philippensis	176.014	0.11	0.531	2.86624	Euphorbiaceae
Mallotus philippensis	201.171	0.128	0.489	2.86624	Euphorbiaceae
Mallotus philippensis	205.15	0.128	0.648	2.86624	Euphorbiaceae
Mallotus philippensis	194.912	0.13	0.558	2.86624	Euphorbiaceae
Mallotus philippensis	212.019	0.139	0.617	2.86624	Euphorbiaceae
Mallotus philippensis	155.231	0.138	0.538	2.86624	Euphorbiaceae
Mallotus philippensis	176.731	0.122	0.557	2.86624	Euphorbiaceae
Mallotus philippensis	163.471	0.118	0.6	2.86624	Euphorbiaceae
Mallotus philippensis	176.4	0.12	0.544	2.86624	Euphorbiaceae
Mallotus philippensis	169.452	0.129	0.594	2.86624	Euphorbiaceae
Mallotus philippensis	164.606	0.11	0.597	2.86624	Euphorbiaceae
Mallotus philippensis	196.781	0.11	0.693	2.86624	Euphorbiaceae
Mallotus philippensis	161.415	0.12	0.513	2.86624	Euphorbiaceae
Mallotus philippensis	208.806	0.13	0.547	2.86624	Euphorbiaceae
Mallotus philippensis	234.535	0.119	0.499	2.86624	Euphorbiaceae
Mallotus philippensis	182.522	0.129	0.604	2.86624	Euphorbiaceae
Mallotus philippensis	211.436	0.15	0.56	2.86624	Euphorbiaceae
Mallotus philippensis	172.475	0.124	0.479	2.86624	Euphorbiaceae
Mallotus philippensis	183.05	0.11	0.54	2.86624	Euphorbiaceae
Mallotus philippensis	208.928	0.128	0.741	2.86624	Euphorbiaceae
Mallotus philippensis	187.856	0.13	0.536	2.86624	Euphorbiaceae
Mallotus philippensis	141.832	0.12	1.695	2.86624	Euphorbiaceae
Mallotus philippensis	167.203	0.125	0.568	2.86624	Euphorbiaceae
Mallotus philippensis	180.585	0.11	0.548	2.86624	Euphorbiaceae
Mallotus philippensis	179.048	0.119	0.621	2.86624	Euphorbiaceae
Mallotus philippensis	203.971	0.14	0.527	2.86624	Euphorbiaceae
Mallotus philippensis	154.561	0.11	0.584	2.86624	Euphorbiaceae
Mallotus philippensis	174.939	0.12	0.626	2.86624	Euphorbiaceae
Mallotus philippensis	152.535	0.129	0.589	2.86624	Euphorbiaceae
Mallotus philippensis	175.492	0.118	0.6	2.86624	Euphorbiaceae
Mallotus philippensis	202.927	0.128	0.53	2.86624	Euphorbiaceae
Mallotus philippensis	154.671	0.124	0.564	2.86624	Euphorbiaceae
Mallotus philippensis	199.811	0.11	0.479	2.86624	Euphorbiaceae
Mallotus philippensis	203.209	0.11	0.611	2.86624	Euphorbiaceae
Mallotus philippensis	199.745	0.11	0.436	2.86624	Euphorbiaceae
Mallotus philippensis	174.866	0.119	0.583	2.86624	Euphorbiaceae
Mallotus philippensis	212.927	0.11	0.62	2.86624	Euphorbiaceae
Mallotus philippensis	167.739	0.12	0.486	2.86624	Euphorbiaceae
Mallotus philippensis	154.89	0.12	0.529	2.86624	Euphorbiaceae
Mallotus philippensis	187.021	0.127	0.538	2.86624	Euphorbiaceae
Mallotus philippensis	159.609	0.129	0.464	2.86624	Euphorbiaceae
Mallotus philippensis	168.433	0.123	0.558	2.86624	Euphorbiaceae
Mallotus philippensis	144.684	0.12	0.492	2.86624	Euphorbiaceae
Mallotus philippensis	171.959	0.129	0.494	2.86624	Euphorbiaceae
Mallotus philippensis	166.891	0.12	0.524	2.86624	Euphorbiaceae
Mallotus philippensis	189.799	0.121	0.555	2.86624	Euphorbiaceae
Mallotus philippensis	167.796	0.129	0.648	2.86624	Euphorbiaceae
Mallotus philippensis	231.184	0.122	0.595	2.86624	Euphorbiaceae
Mallotus philippensis	196.885	0.121	0.538	2.86624	Euphorbiaceae
Mallotus philippensis	170.087	0.12	0.478	2.86624	Euphorbiaceae
Mallotus philippensis	163.476	0.13	0.591	2.86624	Euphorbiaceae
Mallotus philippensis	147.73	0.118	0.607	2.86624	Euphorbiaceae
Mallotus philippensis	217.103	0.149	0.598	2.86624	Euphorbiaceae
Mallotus philippensis	167.52	0.13	0.513	2.86624	Euphorbiaceae
Mallotus philippensis	186.936	0.12	0.493	2.86624	Euphorbiaceae
Mallotus philippensis	171.885	0.12	0.541	2.86624	Euphorbiaceae
Mallotus philippensis	208.931	0.11	0.579	2.86624	Euphorbiaceae
Mallotus philippensis	199.284	0.129	0.827	2.86624	Euphorbiaceae
Mallotus philippensis	170.741	0.121	0.656	2.86624	Euphorbiaceae
Mallotus philippensis	145.704	0.12	0.523	2.86624	Euphorbiaceae
Mallotus philippensis	172.216	0.12	0.65	2.86624	Euphorbiaceae
Mallotus philippensis	178.76	0.14	0.56	2.86624	Euphorbiaceae
Mallotus philippensis	171.944	0.15	0.618	2.86624	Euphorbiaceae
Mallotus philippensis	151.526	0.13	0.528	2.86624	Euphorbiaceae
Mallotus philippensis	164.476	0.12	0.609	2.86624	Euphorbiaceae
Mallotus philippensis	175.538	0.12	0.632	2.86624	Euphorbiaceae
Mallotus philippensis	180.377	0.11	0.6	2.86624	Euphorbiaceae
Mallotus philippensis	176.694	0.123	0.59	2.86624	Euphorbiaceae
Mallotus philippensis	152.888	0.13	0.524	2.86624	Euphorbiaceae
Mallotus philippensis	167.485	0.123	0.599	2.86624	Euphorbiaceae
Mallotus philippensis	166.239	0.13	0.542	2.70701	Euphorbiaceae
Mallotus philippensis	149.273	0.11	0.573	2.70701	Euphorbiaceae
Mallotus philippensis	164.628	0.11	0.571	2.70701	Euphorbiaceae
Mallotus philippensis	187.75	0.119	0.6	2.70701	Euphorbiaceae
Mallotus philippensis	108.891	0.12	0.53	2.70701	Euphorbiaceae
Mallotus philippensis	170.112	0.14	0.705	2.70701	Euphorbiaceae
Mallotus philippensis	154.315	0.19	0.635	2.70701	Euphorbiaceae
Mallotus philippensis	155.297	0.128	0.614	2.70701	Euphorbiaceae
Mallotus philippensis	160.8	0.12	0.423	2.70701	Euphorbiaceae
Mallotus philippensis	189.042	0.11	0.531	2.70701	Euphorbiaceae
Mallotus philippensis	144.42	0.11	0.503	2.61146	Euphorbiaceae
Mallotus philippensis	168.121	0.11	0.592	2.54777	Euphorbiaceae
Mallotus philippensis	176.352	0.11	0.643	2.54777	Euphorbiaceae
Mallotus philippensis	198.385	0.119	0.649	2.54777	Euphorbiaceae
Mallotus philippensis	138.929	0.129	0.576	2.54777	Euphorbiaceae
Mallotus philippensis	144.572	0.121	0.622	2.54777	Euphorbiaceae
Mallotus philippensis	146.766	0.125	0.537	2.54777	Euphorbiaceae
Mallotus philippensis	167.611	0.13	0.565	2.54777	Euphorbiaceae
Mallotus philippensis	152.693	0.122	0.632	2.54777	Euphorbiaceae
Mallotus philippensis	142.6	0.12	0.559	2.54777	Euphorbiaceae
Mallotus philippensis	101.862	0.129	0.608	2.54777	Euphorbiaceae
Mallotus philippensis	171.213	0.13	0.579	2.54777	Euphorbiaceae
Mallotus philippensis	170.612	0.139	0.632	2.54777	Euphorbiaceae
Mallotus philippensis	191.718	0.11	0.671	2.54777	Euphorbiaceae
Mallotus philippensis	180.529	0.147	0.589	2.54777	Euphorbiaceae
Mallotus philippensis	187.163	0.119	0.547	2.54777	Euphorbiaceae
Mallotus philippensis	153.232	0.11	0.317	2.54777	Euphorbiaceae
Mallotus philippensis	53.438	0.128	0.533	2.54777	Euphorbiaceae
Mallotus philippensis	160.628	0.119	0.706	2.54777	Euphorbiaceae
Mallotus philippensis	187.68	0.118	0.585	2.54777	Euphorbiaceae
Mallotus philippensis	157.254	0.11	0.634	2.54777	Euphorbiaceae
Mallotus philippensis	165.098	0.121	0.58	2.54777	Euphorbiaceae
Mallotus philippensis	153.404	0.12	0.56	2.54777	Euphorbiaceae
Mallotus philippensis	157.2	0.124	0.53	2.54777	Euphorbiaceae
Mallotus philippensis	164.795	0.129	0.535	2.54777	Euphorbiaceae
Mallotus philippensis	147.367	0.121	0.642	2.54777	Euphorbiaceae
Mallotus philippensis	142.513	0.12	0.584	2.54777	Euphorbiaceae
Mallotus philippensis	146.048	0.12	0.66	2.54777	Euphorbiaceae
Mallotus philippensis	150.237	0.12	0.549	2.54777	Euphorbiaceae
Mallotus philippensis	153.451	0.12	0.565	2.54777	Euphorbiaceae
Mallotus philippensis	160.579	0.138	0.53	2.54777	Euphorbiaceae
Mallotus philippensis	144.213	0.11	0.561	2.54777	Euphorbiaceae
Mallotus philippensis	133.196	0.121	0.587	2.54777	Euphorbiaceae
Mallotus philippensis	171.66	0.138	0.587	2.54777	Euphorbiaceae
Mallotus philippensis	158.504	0.139	0.541	2.54777	Euphorbiaceae
Mallotus philippensis	53.933	0.124	0.554	2.54777	Euphorbiaceae
Mallotus philippensis	155.99	0.129	0.632	2.54777	Euphorbiaceae
Mallotus philippensis	140.33	0.121	0.608	2.54777	Euphorbiaceae
Mallotus philippensis	137.922	0.148	0.603	2.54777	Euphorbiaceae
Mallotus philippensis	127.746	0.122	0.524	2.54777	Euphorbiaceae
Mallotus philippensis	141.612	0.12	0.538	2.54777	Euphorbiaceae
Mallotus philippensis	147.975	0.119	0.542	2.54777	Euphorbiaceae
Mallotus philippensis	136.946	0.119	0.607	2.54777	Euphorbiaceae
Mallotus philippensis	167.583	0.121	0.524	2.54777	Euphorbiaceae
Mallotus philippensis	166.816	0.121	0.55	2.54777	Euphorbiaceae
Mallotus philippensis	184.165	0.11	0.591	2.54777	Euphorbiaceae
Mallotus philippensis	154.595	0.122	0.562	2.54777	Euphorbiaceae
Mallotus philippensis	139.328	0.157	0.573	2.54777	Euphorbiaceae
Mallotus philippensis	141.945	0.158	0.583	2.54777	Euphorbiaceae
Mallotus philippensis	135.439	0.12	0.582	2.54777	Euphorbiaceae
Mallotus philippensis	169.242	0.11	0.499	2.54777	Euphorbiaceae
Mallotus philippensis	164.905	0.11	0.6	2.54777	Euphorbiaceae
Mallotus philippensis	136.955	0.13	0.573	2.54777	Euphorbiaceae
Mallotus philippensis	169.481	0.138	0.603	2.54777	Euphorbiaceae
Mallotus philippensis	194.592	0.129	0.605	2.54777	Euphorbiaceae
Mallotus philippensis	170.69	0.139	0.622	2.54777	Euphorbiaceae
Mallotus philippensis	181.134	0.123	0.654	2.54777	Euphorbiaceae
Mallotus philippensis	144.864	0.13	0.612	2.54777	Euphorbiaceae
Mallotus philippensis	195.161	0.12	0.606	2.54777	Euphorbiaceae
Mallotus philippensis	204.737	0.14	0.662	2.54777	Euphorbiaceae
Mallotus philippensis	204.8	0.123	0.668	2.54777	Euphorbiaceae
Mallotus philippensis	164.733	0.14	0.647	2.54777	Euphorbiaceae
Mallotus philippensis	157.261	0.129	1.014	2.54777	Euphorbiaceae
Mallotus philippensis	180.351	0.138	0.665	2.54777	Euphorbiaceae
Mallotus philippensis	192.47	0.128	0.614	2.54777	Euphorbiaceae
Mallotus philippensis	220.615	0.147	0.645	2.54777	Euphorbiaceae
Mallotus philippensis	187.3	0.122	0.568	2.54777	Euphorbiaceae
Mallotus philippensis	151.324	0.12	0.532	2.54777	Euphorbiaceae
Mallotus philippensis	164.924	0.137	0.666	2.54777	Euphorbiaceae
Mallotus philippensis	178.155	0.13	0.589	2.54777	Euphorbiaceae
Mallotus philippensis	144.47	0.11	0.561	2.54777	Euphorbiaceae
Mallotus philippensis	158.488	0.11	0.599	2.54777	Euphorbiaceae
Mallotus philippensis	186.841	0.118	0.638	2.54777	Euphorbiaceae
Mallotus philippensis	195.896	0.12	0.581	2.54777	Euphorbiaceae
Mallotus philippensis	217.354	0.19	0.563	2.54777	Euphorbiaceae
Mallotus philippensis	153.461	0.11	0.622	2.54777	Euphorbiaceae
Mallotus philippensis	161.414	0.121	0.553	2.54777	Euphorbiaceae
Mallotus philippensis	180.194	0.121	0.572	2.54777	Euphorbiaceae
Mallotus philippensis	160.777	0.14	0.502	2.54777	Euphorbiaceae
Mallotus philippensis	157.88	0.11	0.603	2.54777	Euphorbiaceae
Mallotus philippensis	154.239	0.11	0.703	2.54777	Euphorbiaceae
Mallotus philippensis	203.61	0.12	0.67	2.54777	Euphorbiaceae
Mallotus philippensis	164.9	0.121	0.465	2.54777	Euphorbiaceae
Mallotus philippensis	146.622	0.12	0.558	2.54777	Euphorbiaceae
Mallotus philippensis	201.923	0.147	0.62	2.54777	Euphorbiaceae
Mallotus philippensis	171.617	0.11	0.573	2.54777	Euphorbiaceae
Mallotus philippensis	130.389	0.11	0.54	2.54777	Euphorbiaceae
Mallotus philippensis	161.259	0.12	0.645	2.54777	Euphorbiaceae
Mallotus philippensis	188.412	0.121	0.63	2.54777	Euphorbiaceae
Mallotus philippensis	196.217	0.17	0.524	2.54777	Euphorbiaceae
Mallotus philippensis	162.026	0.12	0.586	2.54777	Euphorbiaceae
Mallotus philippensis	166.076	0.121	0.586	2.54777	Euphorbiaceae
Mallotus philippensis	153.985	0.129	0.702	2.54777	Euphorbiaceae
Mallotus philippensis	146.217	0.122	0.524	2.54777	Euphorbiaceae
Mallotus philippensis	176.447	0.128	0.67	2.54777	Euphorbiaceae
Mallotus philippensis	172.167	0.118	0.625	2.54777	Euphorbiaceae
Mallotus philippensis	197.507	0.11	0.587	2.54777	Euphorbiaceae
Mallotus philippensis	164.79	0.11	0.589	2.48408	Euphorbiaceae
Mallotus philippensis	149.666	0.11	0.527	2.48408	Euphorbiaceae
Mallotus philippensis	174.226	0.127	0.592	2.48408	Euphorbiaceae
Mallotus philippensis	205.249	0.11	0.673	2.38854	Euphorbiaceae
Mallotus philippensis	171.011	0.121	0.525	2.38854	Euphorbiaceae
Mallotus philippensis	164.772	0.139	0.597	2.38854	Euphorbiaceae
Mallotus philippensis	142.656	0.11	0.646	2.38854	Euphorbiaceae
Mallotus philippensis	152.794	0.118	0.579	2.38854	Euphorbiaceae
Mallotus philippensis	193.174	0.119	0.557	2.38854	Euphorbiaceae
Mallotus philippensis	143.559	0.121	0.548	2.38854	Euphorbiaceae
Mallotus philippensis	154.177	0.12	0.529	2.38854	Euphorbiaceae
Mallotus philippensis	198.034	0.128	0.631	2.38854	Euphorbiaceae
Mallotus philippensis	165.39	0.14	0.635	2.38854	Euphorbiaceae
Mallotus philippensis	170.289	0.12	0.53	2.38854	Euphorbiaceae
Mallotus philippensis	161.651	0.121	0.524	2.38854	Euphorbiaceae
Mallotus philippensis	161.838	0.13	0.578	2.38854	Euphorbiaceae
Mallotus philippensis	209.719	0.11	0.522	2.38854	Euphorbiaceae
Mallotus philippensis	148.862	0.13	0.624	2.38854	Euphorbiaceae
Mallotus philippensis	158.138	0.122	0.638	2.38854	Euphorbiaceae
Mallotus philippensis	175.259	0.138	0.652	2.38854	Euphorbiaceae
Mallotus philippensis	126.491	0.15	0.531	2.29299	Euphorbiaceae
Mallotus philippensis	166.417	0.11	0.479	2.29299	Euphorbiaceae
Mallotus philippensis	186.592	0.13	0.556	2.2293	Euphorbiaceae
Mallotus philippensis	133.826	0.123	0.632	2.2293	Euphorbiaceae
Mallotus philippensis	204.453	0.124	0.552	2.2293	Euphorbiaceae
Mallotus philippensis	144.326	0.12	0.635	2.2293	Euphorbiaceae
Mallotus philippensis	174.452	0.131	0.565	2.2293	Euphorbiaceae
Mallotus philippensis	168.964	0.13	0.595	2.2293	Euphorbiaceae
Mallotus philippensis	129.641	0.11	0.515	2.2293	Euphorbiaceae
Mallotus philippensis	131.328	0.11	0.53	2.2293	Euphorbiaceae
Mallotus philippensis	155.408	0.11	0.617	2.2293	Euphorbiaceae
Mallotus philippensis	191.793	0.129	0.598	2.2293	Euphorbiaceae
Mallotus philippensis	182.327	0.11	0.656	2.2293	Euphorbiaceae
Mallotus philippensis	149.124	0.14	0.62	2.2293	Euphorbiaceae
Mallotus philippensis	159.13	0.11	0.577	2.2293	Euphorbiaceae
Mallotus philippensis	145.479	0.121	0.544	2.2293	Euphorbiaceae
Mallotus philippensis	172.929	0.13	0.561	2.2293	Euphorbiaceae
Mallotus philippensis	181.517	0.13	0.6	2.2293	Euphorbiaceae
Mallotus philippensis	142.532	0.11	0.517	2.2293	Euphorbiaceae
Mallotus philippensis	193.46	0.13	0.547	2.2293	Euphorbiaceae
Mallotus philippensis	166.373	0.128	0.652	2.2293	Euphorbiaceae
Mallotus philippensis	163.633	0.122	0.584	2.2293	Euphorbiaceae
Mallotus philippensis	170.281	0.13	0.568	2.2293	Euphorbiaceae
Mallotus philippensis	171.662	0.15	0.566	2.2293	Euphorbiaceae
Mallotus philippensis	157.506	0.11	0.509	2.2293	Euphorbiaceae
Mallotus philippensis	224.808	0.129	0.501	2.2293	Euphorbiaceae
Mallotus philippensis	157.685	0.11	0.551	2.2293	Euphorbiaceae
Mallotus philippensis	142.709	0.17	0.973	2.2293	Euphorbiaceae
Mallotus philippensis	182.446	0.11	0.512	2.2293	Euphorbiaceae
Mallotus philippensis	152.611	0.129	0.543	2.2293	Euphorbiaceae
Mallotus philippensis	166.232	0.118	0.603	2.2293	Euphorbiaceae
Mallotus philippensis	168.769	0.11	0.589	2.2293	Euphorbiaceae
Mallotus philippensis	165.249	0.122	0.554	2.2293	Euphorbiaceae
Mallotus philippensis	149.786	0.11	0.543	2.2293	Euphorbiaceae
Mallotus philippensis	140.915	0.121	0.588	2.2293	Euphorbiaceae
Mallotus philippensis	166.57	0.121	0.524	2.2293	Euphorbiaceae
Mallotus philippensis	156.395	0.11	0.527	2.2293	Euphorbiaceae
Mallotus philippensis	154.162	0.12	0.571	2.2293	Euphorbiaceae
Mallotus philippensis	151.32	0.11	0.545	2.2293	Euphorbiaceae
Mallotus philippensis	175.026	0.13	0.582	2.2293	Euphorbiaceae
Mallotus philippensis	132.826	0.122	0.667	2.2293	Euphorbiaceae
Mallotus philippensis	158.004	0.11	0.587	2.2293	Euphorbiaceae
Mallotus philippensis	156.132	0.11	0.553	2.2293	Euphorbiaceae
Mallotus philippensis	158.098	0.11	0.577	2.2293	Euphorbiaceae
Mallotus philippensis	184.908	0.122	0.56	2.2293	Euphorbiaceae
Mallotus philippensis	171.234	0.119	0.547	2.2293	Euphorbiaceae
Mallotus philippensis	221.503	0.129	0.64	2.2293	Euphorbiaceae
Mallotus philippensis	161.961	0.11	0.527	2.2293	Euphorbiaceae
Mallotus philippensis	145.633	0.121	0.515	2.2293	Euphorbiaceae
Mallotus philippensis	149.534	0.117	0.536	2.2293	Euphorbiaceae
Mallotus philippensis	130.674	0.12	0.591	2.2293	Euphorbiaceae
Mallotus philippensis	119.475	0.12	0.499	2.2293	Euphorbiaceae
Mallotus philippensis	139.95	0.11	0.586	2.2293	Euphorbiaceae
Mallotus philippensis	124.576	0.12	0.554	2.2293	Euphorbiaceae
Mallotus philippensis	139.544	0.13	0.6	2.2293	Euphorbiaceae
Mallotus philippensis	139.273	0.11	0.531	2.2293	Euphorbiaceae
Mallotus philippensis	156.171	0.13	0.514	2.2293	Euphorbiaceae
Mallotus philippensis	184.553	0.11	0.329	2.2293	Euphorbiaceae
Mallotus philippensis	154.975	0.137	0.55	2.2293	Euphorbiaceae
Mallotus philippensis	170.832	0.11	0.467	2.2293	Euphorbiaceae
Mallotus philippensis	158.382	0.15	0.481	2.2293	Euphorbiaceae
Mallotus philippensis	160.299	0.121	0.556	2.2293	Euphorbiaceae
Mallotus philippensis	156.053	0.12	0.549	2.2293	Euphorbiaceae
Mallotus philippensis	198.777	0.12	0.516	2.2293	Euphorbiaceae
Mallotus philippensis	161.417	0.119	0.509	2.2293	Euphorbiaceae
Mallotus philippensis	158.43	0.12	0.565	2.2293	Euphorbiaceae
Mallotus philippensis	174.257	0.121	0.48	2.2293	Euphorbiaceae
Mallotus philippensis	146.752	0.121	0.495	2.2293	Euphorbiaceae
Mallotus philippensis	143.428	0.123	0.499	2.2293	Euphorbiaceae
Mallotus philippensis	143.863	0.118	0.64	2.2293	Euphorbiaceae
Mallotus philippensis	124.948	0.11	0.518	2.2293	Euphorbiaceae
Mallotus philippensis	136.548	0.13	0.591	2.2293	Euphorbiaceae
Mallotus philippensis	154.098	0.129	0.591	2.2293	Euphorbiaceae
Mallotus philippensis	147.125	0.128	0.561	2.2293	Euphorbiaceae
Mallotus philippensis	186.545	0.12	0.6	2.2293	Euphorbiaceae
Mallotus philippensis	137.138	0.12	0.483	2.2293	Euphorbiaceae
Mallotus philippensis	167.923	0.11	0.538	2.2293	Euphorbiaceae
Mallotus philippensis	177.598	0.11	0.605	2.2293	Euphorbiaceae
Mallotus philippensis	201.011	0.123	0.576	2.2293	Euphorbiaceae
Mallotus philippensis	149.643	0.14	0.669	2.2293	Euphorbiaceae
Mallotus philippensis	191.093	0.129	0.593	2.2293	Euphorbiaceae
Mallotus philippensis	142.719	0.11	0.551	2.2293	Euphorbiaceae
Mallotus philippensis	195.185	0.11	0.566	2.2293	Euphorbiaceae
Mallotus philippensis	152.16	0.124	0.462	2.2293	Euphorbiaceae
Mallotus philippensis	128.931	0.147	0.513	2.2293	Euphorbiaceae
Mallotus philippensis	170.072	0.158	0.594	2.2293	Euphorbiaceae
Mallotus philippensis	158.448	0.12	0.442	2.2293	Euphorbiaceae
Mallotus philippensis	196.83	0.119	0.522	2.2293	Euphorbiaceae
Mallotus philippensis	194.098	0.11	0.591	2.2293	Euphorbiaceae
Mallotus philippensis	143.133	0.16	0.505	2.2293	Euphorbiaceae
Mallotus philippensis	148.057	0.12	0.581	2.2293	Euphorbiaceae
Mallotus philippensis	161.658	0.13	0.621	2.2293	Euphorbiaceae
Mallotus philippensis	153.125	0.123	0.616	2.2293	Euphorbiaceae
Mallotus philippensis	151.23	0.17	0.599	2.2293	Euphorbiaceae
Mallotus philippensis	155.057	0.17	0.712	2.2293	Euphorbiaceae
Mallotus philippensis	174.452	0.119	0.594	2.2293	Euphorbiaceae
Mallotus philippensis	150.661	0.16	0.644	2.2293	Euphorbiaceae
Mallotus philippensis	164.728	0.125	0.657	2.2293	Euphorbiaceae
Mallotus philippensis	144.375	0.125	0.617	2.2293	Euphorbiaceae
Mallotus philippensis	142.664	0.121	0.525	2.2293	Euphorbiaceae
Mallotus philippensis	178.75	0.11	0.614	2.2293	Euphorbiaceae
Mallotus philippensis	140.805	0.2	0.529	2.2293	Euphorbiaceae
Mallotus philippensis	142.05	0.14	0.59	2.2293	Euphorbiaceae
Mallotus philippensis	191.423	0.11	0.498	2.2293	Euphorbiaceae
Mallotus philippensis	172.852	0.11	0.583	2.2293	Euphorbiaceae
Mallotus philippensis	146.237	0.12	0.497	2.2293	Euphorbiaceae
Mallotus philippensis	147.262	0.13	0.595	2.2293	Euphorbiaceae
Mallotus philippensis	159.927	0.122	0.583	2.2293	Euphorbiaceae
Mallotus philippensis	161.395	0.129	0.537	2.2293	Euphorbiaceae
Mallotus philippensis	149.27	0.11	0.623	2.2293	Euphorbiaceae
Mallotus philippensis	173.822	0.12	0.585	2.2293	Euphorbiaceae
Mallotus philippensis	169.822	0.12	0.563	2.2293	Euphorbiaceae
Mallotus philippensis	170.505	0.13	0.567	2.2293	Euphorbiaceae
Mallotus philippensis	190.361	0.11	0.573	2.2293	Euphorbiaceae
Mallotus philippensis	170.526	0.14	0.578	2.2293	Euphorbiaceae
Mallotus philippensis	166.011	0.12	0.653	2.2293	Euphorbiaceae
Mallotus philippensis	140.588	0.13	0.559	2.2293	Euphorbiaceae
Mallotus philippensis	167.524	0.11	0.611	2.2293	Euphorbiaceae
Mallotus philippensis	154.568	0.122	0.57	2.2293	Euphorbiaceae
Mallotus philippensis	180.18	0.122	0.575	2.2293	Euphorbiaceae
Mallotus philippensis	149.357	0.11	0.606	2.2293	Euphorbiaceae
Mallotus philippensis	158.01	0.122	0.791	2.2293	Euphorbiaceae
Mallotus philippensis	167.02	0.12	0.598	2.2293	Euphorbiaceae
Mallotus philippensis	211.736	0.12	0.562	2.2293	Euphorbiaceae
Mallotus philippensis	181.629	0.12	0.586	2.2293	Euphorbiaceae
Mallotus philippensis	171.518	0.13	0.57	2.2293	Euphorbiaceae
Mallotus philippensis	173.818	0.13	0.615	2.2293	Euphorbiaceae
Mallotus philippensis	151.218	0.13	0.568	2.2293	Euphorbiaceae
Mallotus philippensis	173.776	0.14	0.627	2.2293	Euphorbiaceae
Mallotus philippensis	164.586	0.12	0.591	2.2293	Euphorbiaceae
Mallotus philippensis	175.226	0.11	0.522	2.2293	Euphorbiaceae
Mallotus philippensis	183.044	0.12	0.586	2.2293	Euphorbiaceae
Mallotus philippensis	184.977	0.108	0.534	2.2293	Euphorbiaceae
Mallotus philippensis	171.038	0.108	0.552	2.2293	Euphorbiaceae
Mallotus philippensis	153.97	0.121	0.556	2.07006	Euphorbiaceae
Mallotus philippensis	165.99	0.127	0.593	2.07006	Euphorbiaceae
Mallotus philippensis	153.758	0.12	0.551	2.07006	Euphorbiaceae
Mallotus philippensis	183.177	0.121	0.647	2.07006	Euphorbiaceae
Mallotus philippensis	183.636	0.11	0.501	2.07006	Euphorbiaceae
Mallotus philippensis	178.772	0.12	0.54	2.07006	Euphorbiaceae
Mallotus philippensis	133.029	0.18	0.589	2.07006	Euphorbiaceae
Mallotus philippensis	322.941	0.13	0.562	2.07006	Euphorbiaceae
Mallotus philippensis	305.391	0.13	0.563	2.07006	Euphorbiaceae
Mallotus philippensis	156.792	0.11	0.523	2.07006	Euphorbiaceae
Mallotus philippensis	147.297	0.117	0.543	2.07006	Euphorbiaceae
Mallotus philippensis	156.582	0.12	0.572	2.07006	Euphorbiaceae
Mallotus philippensis	148.536	0.128	0.513	2.07006	Euphorbiaceae
Mallotus philippensis	160.284	0.126	0.63	2.07006	Euphorbiaceae
Mallotus philippensis	213.521	0.129	0.62	2.07006	Euphorbiaceae
Mallotus philippensis	141.736	0.139	0.525	2.07006	Euphorbiaceae
Mallotus philippensis	155.671	0.182	0.599	2.07006	Euphorbiaceae
Mallotus philippensis	196.982	0.147	0.603	1.97452	Euphorbiaceae
Mallotus philippensis	169.508	0.127	0.607	1.91083	Euphorbiaceae
Mallotus philippensis	149.06	0.137	0.547	1.91083	Euphorbiaceae
Mallotus philippensis	139.251	0.128	0.59	1.91083	Euphorbiaceae
Mallotus philippensis	176.705	0.127	0.676	1.91083	Euphorbiaceae
Mallotus philippensis	192.947	0.13	0.56	1.91083	Euphorbiaceae
Mallotus philippensis	188.595	0.123	0.549	1.91083	Euphorbiaceae
Mallotus philippensis	181.342	0.13	0.567	1.91083	Euphorbiaceae
Mallotus philippensis	142.579	0.11	0.644	1.91083	Euphorbiaceae
Mallotus philippensis	169.116	0.11	0.511	1.91083	Euphorbiaceae
Mallotus philippensis	138.563	0.13	0.554	1.91083	Euphorbiaceae
Mallotus philippensis	144.54	0.12	0.53	1.91083	Euphorbiaceae
Mallotus philippensis	186.301	0.14	0.562	1.91083	Euphorbiaceae
Mallotus philippensis	162.725	0.12	0.637	1.91083	Euphorbiaceae
Mallotus philippensis	190.722	0.118	0.666	1.91083	Euphorbiaceae
Mallotus philippensis	192.693	0.11	0.693	1.91083	Euphorbiaceae
Mallotus philippensis	197.992	0.11	0.564	1.91083	Euphorbiaceae
Mallotus philippensis	177.678	0.11	0.619	1.91083	Euphorbiaceae
Mallotus philippensis	217.019	0.12	0.648	1.91083	Euphorbiaceae
Mallotus philippensis	174.919	0.12	0.662	1.91083	Euphorbiaceae
Mallotus philippensis	191.517	0.11	0.622	1.91083	Euphorbiaceae
Mallotus philippensis	207.943	0.11	0.672	1.91083	Euphorbiaceae
Mallotus philippensis	157.158	0.122	0.588	1.91083	Euphorbiaceae
Mallotus philippensis	181.111	0.11	0.637	1.91083	Euphorbiaceae
Mallotus philippensis	219.078	0.128	0.577	1.91083	Euphorbiaceae
Mallotus philippensis	155.926	0.11	0.643	1.91083	Euphorbiaceae
Mallotus philippensis	192.996	0.12	0.702	1.91083	Euphorbiaceae
Mallotus philippensis	164.293	0.138	0.638	1.91083	Euphorbiaceae
Mallotus philippensis	188.778	0.14	0.573	1.91083	Euphorbiaceae
Mallotus philippensis	185.915	0.12	0.613	1.91083	Euphorbiaceae
Mallotus philippensis	219.001	0.121	0.609	1.91083	Euphorbiaceae
Mallotus philippensis	300	0.11	0.582	1.91083	Euphorbiaceae
Mallotus philippensis	158.869	0.124	0.624	1.91083	Euphorbiaceae
Mallotus philippensis	201.965	0.11	0.649	1.91083	Euphorbiaceae
Mallotus philippensis	185.021	0.12	0.567	1.91083	Euphorbiaceae
Mallotus philippensis	206.822	0.138	0.683	1.91083	Euphorbiaceae
Mallotus philippensis	236.396	0.11	0.579	1.91083	Euphorbiaceae
Mallotus philippensis	176.073	0.11	0.677	1.91083	Euphorbiaceae
Mallotus philippensis	176.283	0.11	0.657	1.91083	Euphorbiaceae
Mallotus philippensis	167.548	0.12	0.52	1.91083	Euphorbiaceae
Mallotus philippensis	184.932	0.12	0.696	1.91083	Euphorbiaceae
Mallotus philippensis	164.037	0.11	0.577	1.91083	Euphorbiaceae
Mallotus philippensis	231.347	0.11	0.606	1.91083	Euphorbiaceae
Mallotus philippensis	171.012	0.112	0.665	1.91083	Euphorbiaceae
Mallotus philippensis	205.466	0.11	0.666	1.91083	Euphorbiaceae
Mallotus philippensis	177.575	0.128	0.584	1.91083	Euphorbiaceae
Mallotus philippensis	242.701	0.11	0.606	1.91083	Euphorbiaceae
Mallotus philippensis	161.24	0.12	0.717	1.91083	Euphorbiaceae
Mallotus philippensis	186.412	0.138	0.604	1.91083	Euphorbiaceae
Mallotus philippensis	165.506	0.14	0.572	1.91083	Euphorbiaceae
Mallotus philippensis	124.457	0.12	0.555	1.91083	Euphorbiaceae
Mallotus philippensis	183.213	0.121	0.645	1.91083	Euphorbiaceae
Mallotus philippensis	185.485	0.11	0.623	1.91083	Euphorbiaceae
Mallotus philippensis	168.084	0.129	0.644	1.91083	Euphorbiaceae
Mallotus philippensis	227.601	0.121	0.586	1.91083	Euphorbiaceae
Mallotus philippensis	174.649	0.119	0.659	1.91083	Euphorbiaceae
Mallotus philippensis	204.569	0.119	0.646	1.91083	Euphorbiaceae
Mallotus philippensis	166.943	0.12	0.655	1.91083	Euphorbiaceae
Mallotus philippensis	208.615	0.12	0.56	1.91083	Euphorbiaceae
Mallotus philippensis	177.401	0.11	0.652	1.91083	Euphorbiaceae
Mallotus philippensis	233.618	0.139	0.725	1.91083	Euphorbiaceae
Mallotus philippensis	178.623	0.11	0.634	1.91083	Euphorbiaceae
Mallotus philippensis	192.257	0.12	0.65	1.91083	Euphorbiaceae
Mallotus philippensis	119.817	0.12	0.597	1.91083	Euphorbiaceae
Mallotus philippensis	190.612	0.118	0.604	1.91083	Euphorbiaceae
Mallotus philippensis	156.031	0.11	0.555	1.91083	Euphorbiaceae
Mallotus philippensis	133.97	0.16	0.678	1.91083	Euphorbiaceae
Mallotus philippensis	204.009	0.138	0.621	1.91083	Euphorbiaceae
Mallotus philippensis	144.406	0.131	0.635	1.91083	Euphorbiaceae
Mallotus philippensis	196.042	0.131	0.721	1.91083	Euphorbiaceae
Mallotus philippensis	148.975	0.147	0.69	1.91083	Euphorbiaceae
Mallotus philippensis	118.193	0.119	0.578	1.91083	Euphorbiaceae
Mallotus philippensis	203.954	0.127	0.581	1.91083	Euphorbiaceae
Mallotus philippensis	157.025	0.129	0.644	1.91083	Euphorbiaceae
Mallotus philippensis	223.828	0.167	0.693	1.91083	Euphorbiaceae
Mallotus philippensis	161.183	0.11	0.578	1.91083	Euphorbiaceae
Mallotus philippensis	156.246	0.128	0.588	1.91083	Euphorbiaceae
Mallotus philippensis	176.455	0.131	0.426	1.91083	Euphorbiaceae
Mallotus philippensis	176.879	0.131	0.575	1.91083	Euphorbiaceae
Mallotus philippensis	142.094	0.11	0.634	1.91083	Euphorbiaceae
Mallotus philippensis	207.721	0.148	0.461	1.91083	Euphorbiaceae
Mallotus philippensis	211.677	0.119	0.478	1.91083	Euphorbiaceae
Mallotus philippensis	184.358	0.11	0.62	1.91083	Euphorbiaceae
Mallotus philippensis	149.607	0.133	0.433	1.91083	Euphorbiaceae
Mallotus philippensis	185.863	0.177	0.612	1.91083	Euphorbiaceae
Mallotus philippensis	135.514	0.131	1.015	1.91083	Euphorbiaceae
Mallotus philippensis	172.453	0.12	1.42	1.91083	Euphorbiaceae
Mallotus philippensis	178.901	0.14	0.656	1.91083	Euphorbiaceae
Mallotus philippensis	160.939	0.11	0.742	1.91083	Euphorbiaceae
Mallotus philippensis	177.861	0.129	0.572	1.91083	Euphorbiaceae
Mallotus philippensis	155.143	0.138	0.559	1.91083	Euphorbiaceae
Mallotus philippensis	177.706	0.119	0.245	1.91083	Euphorbiaceae
Mallotus philippensis	224.163	0.129	0.539	1.91083	Euphorbiaceae
Mallotus philippensis	178.079	0.11	0.523	1.91083	Euphorbiaceae
Mallotus philippensis	153.783	0.132	0.509	1.91083	Euphorbiaceae
Mallotus philippensis	177.089	0.12	0.491	1.91083	Euphorbiaceae
Mallotus philippensis	144.614	0.119	0.606	1.91083	Euphorbiaceae
Mallotus philippensis	184.14	0.129	0.598	1.91083	Euphorbiaceae
Mallotus philippensis	228.473	0.17	0.91	1.91083	Euphorbiaceae
Mallotus philippensis	178.445	0.155	0.596	1.91083	Euphorbiaceae
Mallotus philippensis	137.886	0.128	0.649	1.91083	Euphorbiaceae
Mallotus philippensis	178.869	0.147	0.582	1.91083	Euphorbiaceae
Mallotus philippensis	189.286	0.111	0.637	1.91083	Euphorbiaceae
Mallotus philippensis	179.271	0.119	0.6	1.91083	Euphorbiaceae
Mallotus philippensis	186.855	0.137	0.63	1.91083	Euphorbiaceae
Mallotus philippensis	187.66	0.11	0.704	1.91083	Euphorbiaceae
Mallotus philippensis	244.49	0.13	0.65	1.91083	Euphorbiaceae
Mallotus philippensis	211.25	0.11	0.57	1.91083	Euphorbiaceae
Mallotus philippensis	146.091	0.129	0.519	1.91083	Euphorbiaceae
Mallotus philippensis	150.597	0.128	0.566	1.91083	Euphorbiaceae
Mallotus philippensis	136.976	0.11	0.544	1.91083	Euphorbiaceae
Mallotus philippensis	161.22	0.119	0.625	1.91083	Euphorbiaceae
Mallotus philippensis	162.688	0.128	0.53	1.91083	Euphorbiaceae
Mallotus philippensis	200.53	0.11	0.483	1.91083	Euphorbiaceae
Mallotus philippensis	152.5	0.127	0.617	1.91083	Euphorbiaceae
Mallotus philippensis	180.284	0.145	0.535	1.91083	Euphorbiaceae
Mallotus philippensis	151.148	0.135	0.565	1.91083	Euphorbiaceae
Mallotus philippensis	160.861	0.118	0.566	1.91083	Euphorbiaceae
Mallotus philippensis	182.676	0.17	0.545	1.91083	Euphorbiaceae
Mallotus philippensis	189.735	0.11	0.586	1.91083	Euphorbiaceae
Mallotus philippensis	194.807	0.11	0.629	1.91083	Euphorbiaceae
Mallotus philippensis	180.176	0.15	0.544	1.91083	Euphorbiaceae
Mallotus philippensis	177.729	0.15	0.614	1.91083	Euphorbiaceae
Mallotus philippensis	155.487	0.13	0.596	1.91083	Euphorbiaceae
Mallotus philippensis	150.991	0.12	0.649	1.91083	Euphorbiaceae
Mallotus philippensis	162.403	0.13	0.534	1.91083	Euphorbiaceae
Mallotus philippensis	144.444	0.16	0.594	1.91083	Euphorbiaceae
Mallotus philippensis	153.13	0.13	0.62	1.91083	Euphorbiaceae
Mallotus philippensis	171.442	0.14	0.521	1.91083	Euphorbiaceae
Mallotus philippensis	177.902	0.132	0.587	1.91083	Euphorbiaceae
Mallotus philippensis	166.836	0.12	0.606	1.91083	Euphorbiaceae
Mallotus philippensis	186.844	0.131	0.512	1.91083	Euphorbiaceae
Mallotus philippensis	117.284	0.14	0.506	1.91083	Euphorbiaceae
Mallotus philippensis	172.061	0.119	0.563	1.91083	Euphorbiaceae
Mallotus philippensis	162.92	0.13	0.572	1.91083	Euphorbiaceae
Mallotus philippensis	174.803	0.119	0.603	1.84713	Euphorbiaceae
Mallotus philippensis	128.884	0.134	11.915	1.81529	Euphorbiaceae
Mallotus philippensis	172.637	0.132	0.599	1.75159	Euphorbiaceae
Mallotus philippensis	189.128	0.118	0.639	1.75159	Euphorbiaceae
Mallotus philippensis	149.85	0.119	0.567	1.75159	Euphorbiaceae
Mallotus philippensis	258.924	0.115	0.578	1.75159	Euphorbiaceae
Mallotus philippensis	155.215	0.129	0.612	1.75159	Euphorbiaceae
Mallotus philippensis	140.375	0.118	0.625	1.75159	Euphorbiaceae
Mallotus philippensis	147.505	0.11	0.515	1.75159	Euphorbiaceae
Mallotus philippensis	121.822	0.11	0.504	1.75159	Euphorbiaceae
Mallotus philippensis	112.079	0.11	0.56	1.75159	Euphorbiaceae
Mallotus philippensis	153.365	0.119	0.671	1.75159	Euphorbiaceae
Mallotus philippensis	142.478	0.118	0.586	1.75159	Euphorbiaceae
Mallotus philippensis	149.668	0.128	0.559	1.75159	Euphorbiaceae
Mallotus philippensis	155.027	0.128	0.598	1.75159	Euphorbiaceae
Mallotus philippensis	178.749	0.14	0.581	1.75159	Euphorbiaceae
Mallotus philippensis	127.368	0.14	0.577	1.75159	Euphorbiaceae
Mallotus philippensis	180.898	0.11	0.659	1.75159	Euphorbiaceae
Mallotus philippensis	150.246	0.131	0.588	1.75159	Euphorbiaceae
Mallotus philippensis	139.433	0.138	0.59	1.75159	Euphorbiaceae
Mallotus philippensis	145.62	0.119	0.618	1.75159	Euphorbiaceae
Mallotus philippensis	142.744	0.138	0.594	1.75159	Euphorbiaceae
Mallotus philippensis	221.4	0.14	0.522	1.75159	Euphorbiaceae
Mallotus philippensis	143.602	0.11	0.513	1.75159	Euphorbiaceae
Mallotus philippensis	125.451	0.129	0.557	1.65605	Euphorbiaceae
Mallotus philippensis	148.611	0.132	0.601	1.6242	Euphorbiaceae
Mallotus philippensis	172.124	0.119	0.609	1.59236	Euphorbiaceae
Mallotus philippensis	148.309	0.11	0.569	1.59236	Euphorbiaceae
Mallotus philippensis	150.37	0.12	0.571	1.59236	Euphorbiaceae
Mallotus philippensis	187.921	0.16	0.544	1.59236	Euphorbiaceae
Mallotus philippensis	198.274	0.132	0.633	1.59236	Euphorbiaceae
Mallotus philippensis	140	0.16	0.591	1.59236	Euphorbiaceae
Mallotus philippensis	163.626	0.14	0.645	1.59236	Euphorbiaceae
Mallotus philippensis	144.46	0.12	0.458	1.59236	Euphorbiaceae
Mallotus philippensis	157.1	0.12	0.587	1.59236	Euphorbiaceae
Mallotus philippensis	159.366	0.14	0.584	1.59236	Euphorbiaceae
Mallotus philippensis	199.799	0.12	0.514	1.59236	Euphorbiaceae
Mallotus philippensis	148.938	0.119	0.53	1.59236	Euphorbiaceae
Mallotus philippensis	141.897	0.128	0.544	1.59236	Euphorbiaceae
Mallotus philippensis	153.524	0.118	0.651	1.59236	Euphorbiaceae
Mallotus philippensis	133.798	0.132	0.467	1.59236	Euphorbiaceae
Mallotus philippensis	134.431	0.119	0.485	1.59236	Euphorbiaceae
Mallotus philippensis	130.361	0.12	0.605	1.59236	Euphorbiaceae
Mallotus philippensis	128.61	0.19	0.604	1.59236	Euphorbiaceae
Mallotus philippensis	221.309	0.119	0.57	1.59236	Euphorbiaceae
Mallotus philippensis	172.849	0.11	0.56	1.59236	Euphorbiaceae
Mallotus philippensis	148.319	0.128	0.568	1.59236	Euphorbiaceae
Mallotus philippensis	185.6	0.129	0.677	1.59236	Euphorbiaceae
Mallotus philippensis	183.019	0.13	0.633	1.59236	Euphorbiaceae
Mallotus philippensis	156.577	0.11	0.635	1.59236	Euphorbiaceae
Mallotus philippensis	145.609	0.11	0.541	1.59236	Euphorbiaceae
Mallotus philippensis	150.452	0.119	0.509	1.59236	Euphorbiaceae
Mallotus philippensis	171.677	0.11	0.596	1.59236	Euphorbiaceae
Mallotus philippensis	148.338	0.138	0.584	1.59236	Euphorbiaceae
Mallotus philippensis	175.37	0.119	0.538	1.59236	Euphorbiaceae
Mallotus philippensis	142.298	0.11	0.557	1.59236	Euphorbiaceae
Mallotus philippensis	157.194	0.131	0.513	1.59236	Euphorbiaceae
Mallotus philippensis	151.982	0.118	0.501	1.59236	Euphorbiaceae
Mallotus philippensis	187.254	0.132	0.565	1.59236	Euphorbiaceae
Mallotus philippensis	160.718	0.11	0.51	1.59236	Euphorbiaceae
Mallotus philippensis	151.897	0.134	0.583	1.59236	Euphorbiaceae
Mallotus philippensis	174.01	0.11	0.614	1.59236	Euphorbiaceae
Mallotus philippensis	197.273	0.157	0.543	1.59236	Euphorbiaceae
Mallotus philippensis	164.167	0.118	0.594	1.59236	Euphorbiaceae
Mallotus philippensis	153.601	0.15	0.6	1.59236	Euphorbiaceae
Mallotus philippensis	158.772	0.11	0.494	1.59236	Euphorbiaceae
Mallotus philippensis	159.172	0.132	0.567	1.59236	Euphorbiaceae
Mallotus philippensis	146.459	0.14	0.544	1.59236	Euphorbiaceae
Mallotus philippensis	145.866	0.134	0.586	1.59236	Euphorbiaceae
Mallotus philippensis	145.958	0.123	0.49	1.59236	Euphorbiaceae
Mallotus philippensis	136.923	0.129	0.484	1.59236	Euphorbiaceae
Mallotus philippensis	158.972	0.128	0.585	1.59236	Euphorbiaceae
Mallotus philippensis	163.037	0.138	0.539	1.59236	Euphorbiaceae
Mallotus philippensis	161.004	0.13	0.533	1.59236	Euphorbiaceae
Mallotus philippensis	150.574	0.12	0.579	1.59236	Euphorbiaceae
Mallotus philippensis	179.919	0.11	0.661	1.59236	Euphorbiaceae
Mallotus philippensis	185.282	0.14	0.624	1.59236	Euphorbiaceae
Mallotus philippensis	190.432	0.129	0.664	1.59236	Euphorbiaceae
Mallotus philippensis	159.79	0.11	0.533	1.59236	Euphorbiaceae
Mallotus philippensis	136.094	0.13	0.584	1.59236	Euphorbiaceae
Mallotus philippensis	162.505	0.11	0.589	1.59236	Euphorbiaceae
Mallotus philippensis	125.535	0.14	0.747	1.59236	Euphorbiaceae
Mallotus philippensis	139.734	0.14	0.525	1.59236	Euphorbiaceae
Mallotus philippensis	158.271	0.16	0.593	1.59236	Euphorbiaceae
Mallotus philippensis	195.241	0.118	0.823	1.59236	Euphorbiaceae
Mallotus philippensis	151.704	0.12	0.541	1.59236	Euphorbiaceae
Mallotus philippensis	164.956	0.14	0.83	1.59236	Euphorbiaceae
Mallotus philippensis	130.286	0.18	0.531	1.59236	Euphorbiaceae
Mallotus philippensis	142.414	0.13	0.566	1.59236	Euphorbiaceae
Mallotus philippensis	194.609	0.12	0.639	1.59236	Euphorbiaceae
Mallotus philippensis	165.6	0.13	0.491	1.59236	Euphorbiaceae
Mallotus philippensis	166.702	0.13	0.624	1.59236	Euphorbiaceae
Mallotus philippensis	152.992	0.16	0.608	1.59236	Euphorbiaceae
Mallotus philippensis	132.953	0.15	0.527	1.59236	Euphorbiaceae
Mallotus philippensis	151.359	0.13	0.602	1.59236	Euphorbiaceae
Mallotus philippensis	185.795	0.17	0.631	1.59236	Euphorbiaceae
Mallotus philippensis	143.144	0.15	0.562	1.59236	Euphorbiaceae
Mallotus philippensis	190.051	0.13	0.682	1.59236	Euphorbiaceae
Mallotus philippensis	150.644	0.18	0.666	1.59236	Euphorbiaceae
Mallotus philippensis	157.514	0.16	0.734	1.59236	Euphorbiaceae
Mallotus philippensis	200.205	0.14	0.483	1.59236	Euphorbiaceae
Mallotus philippensis	147.311	0.16	0.674	1.59236	Euphorbiaceae
Mallotus philippensis	189.145	0.17	0.607	1.59236	Euphorbiaceae
Mallotus philippensis	167.896	0.16	0.648	1.59236	Euphorbiaceae
Mallotus philippensis	159.581	0.13	0.545	1.59236	Euphorbiaceae
Mallotus philippensis	196.987	0.15	0.697	1.59236	Euphorbiaceae
Mallotus philippensis	180.33	0.13	0.621	1.59236	Euphorbiaceae
Mallotus philippensis	150.591	0.11	0.568	1.59236	Euphorbiaceae
Mallotus philippensis	180.18	0.14	0.623	1.59236	Euphorbiaceae
Mallotus philippensis	158.216	0.19	0.694	1.59236	Euphorbiaceae
Mallotus philippensis	167.344	0.19	0.614	1.59236	Euphorbiaceae
Mallotus philippensis	198.668	0.11	0.779	1.59236	Euphorbiaceae
Mallotus philippensis	128.719	0.14	0.586	1.59236	Euphorbiaceae
Mallotus philippensis	119.283	0.11	0.582	1.59236	Euphorbiaceae
Mallotus philippensis	119.042	0.17	0.62	1.59236	Euphorbiaceae
Mallotus philippensis	146.588	0.14	0.652	1.59236	Euphorbiaceae
Mallotus philippensis	115.895	0.14	0.694	1.59236	Euphorbiaceae
Mallotus philippensis	155.802	0.17	0.67	1.59236	Euphorbiaceae
Mallotus philippensis	284.258	0.12	0.773	1.59236	Euphorbiaceae
Mallotus philippensis	126.076	0.25	0.562	1.59236	Euphorbiaceae
Mallotus philippensis	177.565	0.11	0.553	1.59236	Euphorbiaceae
Mallotus philippensis	170.459	0.16	0.74	1.59236	Euphorbiaceae
Mallotus philippensis	166.001	0.18	0.841	1.59236	Euphorbiaceae
Mallotus philippensis	252.301	0.15	0.957	1.59236	Euphorbiaceae
Mallotus philippensis	154.199	0.2	0.779	1.59236	Euphorbiaceae
Mallotus philippensis	206.227	0.17	0.581	1.59236	Euphorbiaceae
Mallotus philippensis	198.257	0.14	0.854	1.59236	Euphorbiaceae
Mallotus philippensis	147.595	0.15	0.575	1.59236	Euphorbiaceae
Mallotus philippensis	184.326	0.14	0.569	1.59236	Euphorbiaceae
Mallotus philippensis	141.539	0.15	0.472	1.59236	Euphorbiaceae
Mallotus philippensis	145.849	0.12	0.527	1.59236	Euphorbiaceae
Mallotus philippensis	161.331	0.125	0.482	1.59236	Euphorbiaceae
Mallotus philippensis	504.51	0.18	0.781	1.59236	Euphorbiaceae
Mallotus philippensis	147.391	0.11	0.656	1.59236	Euphorbiaceae
Mallotus philippensis	138.738	0.13	0.506	1.59236	Euphorbiaceae
Mallotus philippensis	140.6	0.15	0.545	1.59236	Euphorbiaceae
Mallotus philippensis	147.747	0.15	0.593	1.59236	Euphorbiaceae
Mallotus philippensis	110.455	0.12	0.602	1.59236	Euphorbiaceae
Mallotus philippensis	170.066	0.13	0.491	1.59236	Euphorbiaceae
Mallotus philippensis	175.775	0.167	0.517	1.59236	Euphorbiaceae
Mallotus philippensis	189.428	0.12	0.575	1.59236	Euphorbiaceae
Mallotus philippensis	126.73	0.13	0.434	1.59236	Euphorbiaceae
Mallotus philippensis	152.723	0.12	0.583	1.59236	Euphorbiaceae
Mallotus philippensis	168.841	0.12	0.544	1.59236	Euphorbiaceae
Mallotus philippensis	166.364	0.12	0.457	1.59236	Euphorbiaceae
Mallotus philippensis	145.229	0.14	0.492	1.59236	Euphorbiaceae
Mallotus philippensis	130.307	0.15	0.555	1.59236	Euphorbiaceae
Mallotus philippensis	158.658	0.14	0.505	1.59236	Euphorbiaceae
Mallotus philippensis	171.116	0.126	0.488	1.59236	Euphorbiaceae
Mallotus philippensis	162.283	0.127	0.005	1.59236	Euphorbiaceae
Mallotus philippensis	145.146	0.126	0.558	1.59236	Euphorbiaceae
Mallotus philippensis	208.732	0.11	0.55	1.56051	Euphorbiaceae
Mallotus philippensis	124.444	0.15	0.752	1.52866	Euphorbiaceae
Mallotus philippensis	93.556	0.19	0.941	1.43312	Euphorbiaceae
Mallotus philippensis	130.079	0.16	0.704	1.43312	Euphorbiaceae
Mallotus philippensis	138.333	0.13	0.938	1.43312	Euphorbiaceae
Mallotus philippensis	141.685	0.15	0.967	1.43312	Euphorbiaceae
Mallotus philippensis	176.452	0.14	0.884	1.43312	Euphorbiaceae
Mallotus philippensis	126.875	0.22	0.877	1.43312	Euphorbiaceae
Mallotus philippensis	142.462	0.13	0.486	1.43312	Euphorbiaceae
Mallotus philippensis	184.207	0.11	0.588	1.43312	Euphorbiaceae
Mallotus philippensis	139.814	0.11	0.476	1.43312	Euphorbiaceae
Mallotus philippensis	126.531	0.16	0.532	1.43312	Euphorbiaceae
Mallotus philippensis	147.838	0.118	0.586	1.43312	Euphorbiaceae
Mallotus philippensis	251.346	0.118	0.581	1.43312	Euphorbiaceae
Mallotus philippensis	115.496	0.13	0.508	1.43312	Euphorbiaceae
Mallotus philippensis	153.131	0.13	0.579	1.43312	Euphorbiaceae
Mallotus philippensis	124.305	0.16	0.494	1.43312	Euphorbiaceae
Mallotus philippensis	142.045	0.12	0.539	1.43312	Euphorbiaceae
Mallotus philippensis	138.305	0.12	0.593	1.43312	Euphorbiaceae
Mallotus philippensis	162.058	0.123	0.51	1.43312	Euphorbiaceae
Mallotus philippensis	132.657	0.17	0.618	1.43312	Euphorbiaceae
Mallotus philippensis	157.21	0.14	0.587	1.43312	Euphorbiaceae
Mallotus philippensis	156.058	0.15	0.571	1.33758	Euphorbiaceae
Mallotus philippensis	183.897	0.15	0.581	1.30573	Euphorbiaceae
Mallotus philippensis	172.66	0.125	0.605	1.27389	Euphorbiaceae
Mallotus philippensis	169.516	0.124	0.567	1.27389	Euphorbiaceae
Mallotus philippensis	154.115	0.15	0.52	1.27389	Euphorbiaceae
Mallotus philippensis	178.95	0.12	0.626	1.27389	Euphorbiaceae
Mallotus philippensis	151.095	0.13	0.517	1.27389	Euphorbiaceae
Mallotus philippensis	132.745	0.13	0.558	1.27389	Euphorbiaceae
Mallotus philippensis	146.379	0.125	0.552	1.27389	Euphorbiaceae
Mallotus philippensis	159.678	0.11	0.503	1.27389	Euphorbiaceae
Mallotus philippensis	175.736	0.126	0.455	1.27389	Euphorbiaceae
Mallotus philippensis	129.588	0.11	0.537	1.27389	Euphorbiaceae
Mallotus philippensis	139.582	0.12	0.51	1.27389	Euphorbiaceae
Mallotus philippensis	168.729	0.128	0.616	1.27389	Euphorbiaceae
Mallotus philippensis	180.849	0.12	0.549	1.27389	Euphorbiaceae
Mallotus philippensis	141.934	0.13	0.569	1.27389	Euphorbiaceae
Mallotus philippensis	144.878	0.12	0.586	1.27389	Euphorbiaceae
Mallotus philippensis	161.781	0.138	0.614	1.27389	Euphorbiaceae
Mallotus philippensis	155.947	0.124	0.566	1.27389	Euphorbiaceae
Mallotus philippensis	172.01	0.128	0.579	1.27389	Euphorbiaceae
Mallotus philippensis	141.094	0.13	0.615	1.27389	Euphorbiaceae
Mallotus philippensis	145.037	0.128	0.514	1.27389	Euphorbiaceae
Mallotus philippensis	174.936	0.118	0.523	1.27389	Euphorbiaceae
Mallotus philippensis	142.806	0.119	0.633	1.27389	Euphorbiaceae
Mallotus philippensis	180.98	0.128	0.608	1.27389	Euphorbiaceae
Mallotus philippensis	134.286	0.119	0.487	1.27389	Euphorbiaceae
Mallotus philippensis	161.467	0.187	0.604	1.27389	Euphorbiaceae
Mallotus philippensis	164.014	0.167	0.54	1.27389	Euphorbiaceae
Mallotus philippensis	166.987	0.11	0.588	1.27389	Euphorbiaceae
Mallotus philippensis	145.263	0.118	1.476	1.27389	Euphorbiaceae
Mallotus philippensis	182.613	0.157	0.566	1.27389	Euphorbiaceae
Mallotus philippensis	195.462	0.12	0.553	1.27389	Euphorbiaceae
Mallotus philippensis	159.178	0.129	0.5	1.27389	Euphorbiaceae
Mallotus philippensis	172.579	0.11	0.515	1.27389	Euphorbiaceae
Mallotus philippensis	161.897	0.11	0.485	1.27389	Euphorbiaceae
Mallotus philippensis	163.356	0.12	0.476	1.27389	Euphorbiaceae
Mallotus philippensis	153.843	0.128	0.508	1.27389	Euphorbiaceae
Mallotus philippensis	149.517	0.11	0.577	1.27389	Euphorbiaceae
Mallotus philippensis	142.767	0.11	0.617	1.27389	Euphorbiaceae
Mallotus philippensis	175.485	0.11	0.499	1.27389	Euphorbiaceae
Mallotus philippensis	128.88	0.125	0.491	1.27389	Euphorbiaceae
Mallotus philippensis	138.997	0.138	0.706	1.27389	Euphorbiaceae
Mallotus philippensis	186.316	0.127	0.453	1.27389	Euphorbiaceae
Mallotus philippensis	176.821	0.11	0.547	1.27389	Euphorbiaceae
Mallotus philippensis	158.772	0.11	0.572	1.27389	Euphorbiaceae
Mallotus philippensis	145.931	0.128	0.554	1.27389	Euphorbiaceae
Mallotus philippensis	154.063	0.137	0.536	1.27389	Euphorbiaceae
Mallotus philippensis	152.704	0.127	0.559	1.27389	Euphorbiaceae
Mallotus philippensis	167.236	0.117	0.452	1.27389	Euphorbiaceae
Mallotus philippensis	141.168	0.129	0.504	1.27389	Euphorbiaceae
Mallotus philippensis	189.677	0.11	0.533	1.27389	Euphorbiaceae
Mallotus philippensis	162.74	0.12	0.51	1.27389	Euphorbiaceae
Mallotus philippensis	169.549	0.147	0.501	1.27389	Euphorbiaceae
Mallotus philippensis	145.593	0.157	0.517	1.27389	Euphorbiaceae
Mallotus philippensis	168.034	0.128	0.539	1.27389	Euphorbiaceae
Mallotus philippensis	134.773	0.118	0.544	1.27389	Euphorbiaceae
Mallotus philippensis	121.625	0.124	0.549	1.27389	Euphorbiaceae
Mallotus philippensis	132.098	0.128	0.579	1.27389	Euphorbiaceae
Mallotus philippensis	135.161	0.13	0.49	1.27389	Euphorbiaceae
Mallotus philippensis	122.211	0.12	0.518	1.27389	Euphorbiaceae
Mallotus philippensis	156.779	0.11	0.492	1.27389	Euphorbiaceae
Mallotus philippensis	176.982	0.17	0.588	1.27389	Euphorbiaceae
Mallotus philippensis	141.648	0.118	0.454	1.27389	Euphorbiaceae
Mallotus philippensis	172.59	0.14	0.53	1.27389	Euphorbiaceae
Mallotus philippensis	149.838	0.127	0.479	1.27389	Euphorbiaceae
Mallotus philippensis	147.802	0.13	0.454	1.27389	Euphorbiaceae
Mallotus philippensis	140.871	0.11	0.598	1.27389	Euphorbiaceae
Mallotus philippensis	142.35	0.12	0.502	1.27389	Euphorbiaceae
Mallotus philippensis	168.913	0.129	0.583	1.27389	Euphorbiaceae
Mallotus philippensis	164.949	0.13	0.55	1.27389	Euphorbiaceae
Mallotus philippensis	170.424	0.11	0.594	1.27389	Euphorbiaceae
Mallotus philippensis	157.477	0.147	0.543	1.27389	Euphorbiaceae
Mallotus philippensis	150.64	0.108	0.696	1.27389	Euphorbiaceae
Mallotus philippensis	151.429	0.14	0.698	1.27389	Euphorbiaceae
Mallotus philippensis	191.458	0.137	0.519	1.27389	Euphorbiaceae
Mallotus philippensis	194.81	0.137	0.517	1.27389	Euphorbiaceae
Mallotus philippensis	113.973	0.126	0.602	1.27389	Euphorbiaceae
Mallotus philippensis	159.369	0.147	0.587	1.27389	Euphorbiaceae
Mallotus philippensis	236.561	0.155	0.637	1.27389	Euphorbiaceae
Mallotus philippensis	146.329	0.127	0.522	1.27389	Euphorbiaceae
Mallotus philippensis	156.224	0.119	0.499	1.27389	Euphorbiaceae
Mallotus philippensis	179.716	0.137	0.537	1.27389	Euphorbiaceae
Mallotus philippensis	171.734	0.147	0.572	1.27389	Euphorbiaceae
Mallotus philippensis	148.823	0.118	0.59	1.27389	Euphorbiaceae
Mallotus philippensis	143.246	0.128	0.631	1.27389	Euphorbiaceae
Mallotus philippensis	151.6	0.11	0.494	1.27389	Euphorbiaceae
Mallotus philippensis	138.862	0.129	0.547	1.27389	Euphorbiaceae
Mallotus philippensis	155.506	0.118	0.513	1.27389	Euphorbiaceae
Mallotus philippensis	187.796	0.11	0.559	1.27389	Euphorbiaceae
Mallotus philippensis	204.356	0.118	0.627	1.27389	Euphorbiaceae
Mallotus philippensis	163.892	0.128	0.779	1.27389	Euphorbiaceae
Mallotus philippensis	190.653	0.138	0.697	1.27389	Euphorbiaceae
Mallotus philippensis	196.8	0.11	0.372	1.27389	Euphorbiaceae
Mallotus philippensis	161.5	0.138	0.487	1.27389	Euphorbiaceae
Mallotus philippensis	165.714	0.11	0.64	1.27389	Euphorbiaceae
Mallotus philippensis	146.201	0.128	0.611	1.27389	Euphorbiaceae
Mallotus philippensis	177.066	0.157	0.601	1.27389	Euphorbiaceae
Mallotus philippensis	183.575	0.11	0.613	1.27389	Euphorbiaceae
Mallotus philippensis	161.731	0.117	0.665	1.27389	Euphorbiaceae
Mallotus philippensis	188.163	0.119	0.599	1.27389	Euphorbiaceae
Mallotus philippensis	132.857	0.123	0.555	1.21019	Euphorbiaceae
Mallotus philippensis	186.379	0.138	0.579	1.11465	Euphorbiaceae
Mallotus philippensis	154.977	0.119	0.653	1.11465	Euphorbiaceae
Mallotus philippensis	148.97	0.121	0.594	1.11465	Euphorbiaceae
Mallotus philippensis	194.247	0.11	0.591	1.11465	Euphorbiaceae
Mallotus philippensis	153.792	0.128	0.633	1.11465	Euphorbiaceae
Mallotus philippensis	145.683	0.119	0.548	1.11465	Euphorbiaceae
Mallotus philippensis	190.909	0.148	0.626	1.11465	Euphorbiaceae
Mallotus philippensis	184.726	0.128	0.56	1.11465	Euphorbiaceae
Mallotus philippensis	225.676	0.11	0.553	1.11465	Euphorbiaceae
Mallotus philippensis	168.098	0.138	0.541	1.11465	Euphorbiaceae
Mallotus philippensis	178.971	0.11	0.476	1.11465	Euphorbiaceae
Mallotus philippensis	190.074	0.138	0.668	1.11465	Euphorbiaceae
Mallotus philippensis	172.838	0.129	0.575	1.11465	Euphorbiaceae
Mallotus philippensis	161.857	0.121	0.58	1.11465	Euphorbiaceae
Mallotus philippensis	126.073	0.122	0.594	1.11465	Euphorbiaceae
Mallotus philippensis	139.528	0.11	0.574	1.11465	Euphorbiaceae
Mallotus philippensis	132.53	0.129	0.626	1.11465	Euphorbiaceae
Mallotus philippensis	162.863	0.123	0.536	1.11465	Euphorbiaceae
Mallotus philippensis	148.661	0.128	0.59	1.11465	Euphorbiaceae
Mallotus philippensis	190.958	0.118	0.55	1.11465	Euphorbiaceae
Mallotus philippensis	149.163	0.119	0.586	1.11465	Euphorbiaceae
Mallotus philippensis	150.686	0.119	0.54	1.11465	Euphorbiaceae
Mallotus philippensis	153.079	0.17	0.548	1.11465	Euphorbiaceae
Mallotus philippensis	149.679	0.167	0.535	1.0828	Euphorbiaceae
Mallotus philippensis	185.015	0.128	0.49	1.05096	Euphorbiaceae
Mallotus philippensis	163.217	0.147	0.533	1.01911	Euphorbiaceae
Mallotus philippensis	189.292	0.11	0.511	1.01911	Euphorbiaceae
Mallotus philippensis	150.556	0.11	0.274	1.01911	Euphorbiaceae
Mallotus philippensis	156.667	0.147	0.552	0.955414	Euphorbiaceae
Mallotus philippensis	180.206	0.137	0.516	0.955414	Euphorbiaceae
Mallotus philippensis	173.659	0.158	0.527	0.955414	Euphorbiaceae
Mallotus philippensis	169.904	0.123	0.529	0.955414	Euphorbiaceae
Mallotus philippensis	158	0.11	0.495	0.955414	Euphorbiaceae
Mallotus philippensis	159.961	0.128	0.519	0.955414	Euphorbiaceae
Mallotus philippensis	170.123	0.129	0.635	0.955414	Euphorbiaceae
Mallotus philippensis	177.08	0.137	0.572	0.955414	Euphorbiaceae
Mallotus philippensis	146.15	0.129	0.566	0.955414	Euphorbiaceae
Mallotus philippensis	138.102	0.138	0.575	0.955414	Euphorbiaceae
Mallotus philippensis	170.597	0.16	0.578	0.955414	Euphorbiaceae
Mallotus philippensis	124.029	0.15	0.507	0.955414	Euphorbiaceae
Mallotus philippensis	107.249	0.16	0.611	0.955414	Euphorbiaceae
Mallotus philippensis	120.302	0.15	0.487	0.955414	Euphorbiaceae
Mallotus philippensis	164.244	0.13	0.54	0.955414	Euphorbiaceae
Mallotus philippensis	162.764	0.121	0.512	0.955414	Euphorbiaceae
Mallotus philippensis	173.171	0.124	0.371	0.955414	Euphorbiaceae
Mallotus philippensis	199.93	0.16	0.609	0.955414	Euphorbiaceae
Mallotus philippensis	144.638	0.16	0.469	0.955414	Euphorbiaceae
Mallotus philippensis	136.679	0.13	0.514	0.955414	Euphorbiaceae
Mallotus philippensis	155.21	0.13	0.511	0.955414	Euphorbiaceae
Mallotus philippensis	181.375	0.11	0.453	0.955414	Euphorbiaceae
Mallotus philippensis	172.044	0.11	0.545	0.955414	Euphorbiaceae
Mallotus philippensis	169.864	0.16	0.534	0.955414	Euphorbiaceae
Mallotus philippensis	160.154	0.139	0.511	0.955414	Euphorbiaceae
Mallotus philippensis	156.907	0.17	0.566	0.955414	Euphorbiaceae
Mallotus philippensis	152.679	0.16	0.572	0.955414	Euphorbiaceae
Mallotus philippensis	165.353	0.12	0.551	0.955414	Euphorbiaceae
Mallotus philippensis	147.548	0.14	0.536	0.955414	Euphorbiaceae
Mallotus philippensis	163.946	0.121	0.536	0.955414	Euphorbiaceae
Mallotus philippensis	183.815	0.139	0.504	0.955414	Euphorbiaceae
Mallotus philippensis	151.29	0.14	0.489	0.955414	Euphorbiaceae
Mallotus philippensis	163.999	0.129	0.461	0.955414	Euphorbiaceae
Mallotus philippensis	158.439	0.126	0.606	0.955414	Euphorbiaceae
Mallotus philippensis	178.263	0.128	0.605	0.955414	Euphorbiaceae
Mallotus philippensis	147.426	0.11	0.528	0.955414	Euphorbiaceae
Mallotus philippensis	183.713	0.129	0.588	1.0828	Euphorbiaceae
Mallotus philippensis	155.252	0.128	0.546	1.05096	Euphorbiaceae
Mallotus philippensis	163.88	0.11	0.486	1.01911	Euphorbiaceae
Mallotus philippensis	158.048	0.123	0.678	1.01911	Euphorbiaceae
Mallotus philippensis	170.44	0.139	0.591	1.01911	Euphorbiaceae
Mallotus philippensis	134.491	0.127	0.543	0.955414	Euphorbiaceae
Mallotus philippensis	170.494	0.125	0.601	0.955414	Euphorbiaceae
Triadica rotundifolia	212.543	0.16	0.495	50.3185	Euphorbiaceae
Triadica rotundifolia	102.018	0.12	0.447	25.4777	Euphorbiaceae
Triadica rotundifolia	173.831	0.22	0.489	21.3376	Euphorbiaceae
Triadica rotundifolia	113.202	0.16	0.443	20.7006	Euphorbiaceae
Triadica rotundifolia	166.384	0.13	0.401	12.1019	Euphorbiaceae
Triadica rotundifolia	639.64	0.16	0.445	9.55414	Euphorbiaceae
Triadica rotundifolia	231.101	0.18	0.416	5.41401	Euphorbiaceae
Triadica rotundifolia	259.895	0.2	0.506	5.09554	Euphorbiaceae
Triadica rotundifolia	241.455	0.12	0.407	5.09554	Euphorbiaceae
Triadica rotundifolia	219.054	0.15	0.423	4.14013	Euphorbiaceae
Triadica rotundifolia	295.543	0.14	0.414	4.14013	Euphorbiaceae
Triadica rotundifolia	334.749	0.17	0.376	3.82166	Euphorbiaceae
Triadica rotundifolia	235.518	0.18	0.403	3.82166	Euphorbiaceae
Triadica rotundifolia	308.548	0.13	0.492	3.50318	Euphorbiaceae
Triadica rotundifolia	306.221	0.12	0.532	3.50318	Euphorbiaceae
Triadica rotundifolia	287.813	0.11	0.511	3.50318	Euphorbiaceae
Triadica rotundifolia	264.703	0.13	0.416	3.18471	Euphorbiaceae
Triadica rotundifolia	264.592	0.16	0.431	3.18471	Euphorbiaceae
Triadica rotundifolia	209.145	0.13	0.426	3.18471	Euphorbiaceae
Triadica rotundifolia	21.143	0.13	0.254	3.18471	Euphorbiaceae
Triadica rotundifolia	311.958	0.17	0.367	2.86624	Euphorbiaceae
Triadica rotundifolia	267.337	0.12	0.552	2.86624	Euphorbiaceae
Triadica rotundifolia	357.302	0.19	0.396	2.54777	Euphorbiaceae
Triadica rotundifolia	287.145	0.1	0.47	2.54777	Euphorbiaceae
Triadica rotundifolia	178.825	0.11	0.473	2.2293	Euphorbiaceae
Triadica rotundifolia	205.072	0.16	0.336	2.2293	Euphorbiaceae
Triadica rotundifolia	162.469	0.18	0.515	2.2293	Euphorbiaceae
Triadica rotundifolia	196.763	0.13	0.403	2.2293	Euphorbiaceae
Triadica rotundifolia	172.977	0.11	0.337	2.2293	Euphorbiaceae
Triadica rotundifolia	185.982	0.14	0.408	2.2293	Euphorbiaceae
Triadica rotundifolia	292.19	0.1	0.481	1.91083	Euphorbiaceae
Triadica rotundifolia	208.744	0.14	0.427	1.91083	Euphorbiaceae
Triadica rotundifolia	206.641	0.13	0.46	1.91083	Euphorbiaceae
Triadica rotundifolia	170.478	0.12	0.452	1.75159	Euphorbiaceae
Triadica rotundifolia	224.435	0.15	0.424	1.59236	Euphorbiaceae
Triadica rotundifolia	334.108	0.19	0.405	1.59236	Euphorbiaceae
Triadica rotundifolia	248.933	0.14	0.414	1.59236	Euphorbiaceae
Triadica rotundifolia	246.377	0.15	0.446	1.59236	Euphorbiaceae
Triadica rotundifolia	166.809	0.15	0.371	1.43312	Euphorbiaceae
Triadica rotundifolia	238.229	0.17	0.436	1.43312	Euphorbiaceae
Alchornea trewioides	168.297	0.11	0.502	6.36943	Euphorbiaceae
Alchornea trewioides	181.81	0.1	0.594	3.82166	Euphorbiaceae
Alchornea trewioides	244.473	0.09	0.459	3.82166	Euphorbiaceae
Alchornea trewioides	323.85	0.09	0.58	3.50318	Euphorbiaceae
Alchornea trewioides	175.986	0.12	0.391	3.50318	Euphorbiaceae
Alchornea trewioides	240.193	0.1	0.613	3.18471	Euphorbiaceae
Alchornea trewioides	261.091	0.1	0.513	3.18471	Euphorbiaceae
Alchornea trewioides	243.798	0.1	0.539	2.54777	Euphorbiaceae
Alchornea trewioides	195.418	0.12	0.555	2.54777	Euphorbiaceae
Alchornea trewioides	182.923	0.11	0.485	2.54777	Euphorbiaceae
Alchornea trewioides	217.912	0.09	0.444	2.54777	Euphorbiaceae
Alchornea trewioides	216.13	0.11	0.502	2.54777	Euphorbiaceae
Alchornea trewioides	145.519	0.13	0.455	2.54777	Euphorbiaceae
Alchornea trewioides	233.158	0.11	0.311	2.54777	Euphorbiaceae
Alchornea trewioides	172.343	0.12	0.514	2.54777	Euphorbiaceae
Alchornea trewioides	195.254	0.13	0.332	2.54777	Euphorbiaceae
Alchornea trewioides	272.262	0.09	0.57	2.54777	Euphorbiaceae
Alchornea trewioides	209.826	0.09	0.626	2.54777	Euphorbiaceae
Alchornea trewioides	273.498	0.11	0.623	2.54777	Euphorbiaceae
Alchornea trewioides	248.544	0.09	0.574	2.54777	Euphorbiaceae
Alchornea trewioides	287.14	0.11	0.591	2.38854	Euphorbiaceae
Alchornea trewioides	293.579	0.1	0.59	2.38854	Euphorbiaceae
Alchornea trewioides	227.221	0.1	0.57	2.38854	Euphorbiaceae
Alchornea trewioides	275.276	0.1	0.458	2.2293	Euphorbiaceae
Alchornea trewioides	181.373	0.18	0.551	2.2293	Euphorbiaceae
Alchornea trewioides	223.135	0.16	0.506	2.2293	Euphorbiaceae
Alchornea trewioides	217.37	0.11	0.614	2.2293	Euphorbiaceae
Alchornea trewioides	218.088	0.15	0.54	2.2293	Euphorbiaceae
Alchornea trewioides	193.678	0.17	0.56	2.2293	Euphorbiaceae
Alchornea trewioides	183.065	0.13	0.477	2.2293	Euphorbiaceae
Alchornea trewioides	291.793	0.08	0.553	2.2293	Euphorbiaceae
Alchornea trewioides	199.713	0.13	0.454	2.2293	Euphorbiaceae
Alchornea trewioides	210.019	0.12	0.501	2.2293	Euphorbiaceae
Alchornea trewioides	199.351	0.13	0.587	2.2293	Euphorbiaceae
Alchornea trewioides	192.973	0.14	0.545	2.2293	Euphorbiaceae
Alchornea trewioides	187.267	0.13	0.608	2.2293	Euphorbiaceae
Alchornea trewioides	209.809	0.11	0.576	2.2293	Euphorbiaceae
Alchornea trewioides	175.396	0.14	0.599	2.2293	Euphorbiaceae
Alchornea trewioides	212.879	0.13	0.49	2.2293	Euphorbiaceae
Alchornea trewioides	242.703	0.07	0.49	2.2293	Euphorbiaceae
Alchornea trewioides	269.259	0.09	0.485	2.07006	Euphorbiaceae
Alchornea trewioides	243.527	0.07	0.488	2.07006	Euphorbiaceae
Alchornea trewioides	220.154	0.07	0.358	1.91083	Euphorbiaceae
Alchornea trewioides	227.315	0.11	0.467	1.91083	Euphorbiaceae
Alchornea trewioides	202.602	0.07	0.486	1.91083	Euphorbiaceae
Alchornea trewioides	219.8	0.09	0.463	1.91083	Euphorbiaceae
Alchornea trewioides	225.193	0.11	0.52	1.91083	Euphorbiaceae
Alchornea trewioides	171.834	0.1	0.451	1.91083	Euphorbiaceae
Alchornea trewioides	137.149	0.12	0.394	1.91083	Euphorbiaceae
Alchornea trewioides	277.028	0.07	0.487	1.91083	Euphorbiaceae
Alchornea trewioides	126.601	0.09	0.46	1.91083	Euphorbiaceae
Alchornea trewioides	227.377	0.11	0.439	1.91083	Euphorbiaceae
Alchornea trewioides	170.42	0.07	0.453	1.91083	Euphorbiaceae
Alchornea trewioides	214.172	0.06	0.365	1.91083	Euphorbiaceae
Alchornea trewioides	164.237	0.11	0.605	1.91083	Euphorbiaceae
Alchornea trewioides	175	0.09	0.462	1.91083	Euphorbiaceae
Alchornea trewioides	190.235	0.08	0.436	1.91083	Euphorbiaceae
Alchornea trewioides	289.081	0.07	0.536	1.91083	Euphorbiaceae
Alchornea trewioides	214.788	0.1	0.559	1.91083	Euphorbiaceae
Alchornea trewioides	219.553	0.1	0.513	1.91083	Euphorbiaceae
Alchornea trewioides	282.235	0.08	0.471	1.91083	Euphorbiaceae
Alchornea trewioides	162.119	0.15	0.476	1.91083	Euphorbiaceae
Alchornea trewioides	292.951	0.1	0.477	1.91083	Euphorbiaceae
Alchornea trewioides	270.799	0.09	0.572	1.91083	Euphorbiaceae
Alchornea trewioides	241.969	0.1	0.433	1.91083	Euphorbiaceae
Alchornea trewioides	194.541	0.1	0.502	1.91083	Euphorbiaceae
Alchornea trewioides	178.545	0.13	0.413	1.91083	Euphorbiaceae
Alchornea trewioides	247.34	0.08	0.553	1.91083	Euphorbiaceae
Alchornea trewioides	242.783	0.14	0.534	1.91083	Euphorbiaceae
Alchornea trewioides	342.153	0.07	0.501	1.75159	Euphorbiaceae
Alchornea trewioides	248.799	0.09	0.564	1.75159	Euphorbiaceae
Alchornea trewioides	229.741	0.13	0.579	1.75159	Euphorbiaceae
Alchornea trewioides	240.836	0.09	0.549	1.75159	Euphorbiaceae
Alchornea trewioides	236.937	0.08	0.548	1.75159	Euphorbiaceae
Alchornea trewioides	180.566	0.07	0.493	1.75159	Euphorbiaceae
Alchornea trewioides	266.987	0.11	0.535	1.75159	Euphorbiaceae
Alchornea trewioides	283.93	0.09	0.532	1.75159	Euphorbiaceae
Alchornea trewioides	229.967	0.09	0.524	1.75159	Euphorbiaceae
Alchornea trewioides	263.526	0.09	0.505	1.59236	Euphorbiaceae
Alchornea trewioides	236.929	0.1	0.523	1.59236	Euphorbiaceae
Alchornea trewioides	324.359	0.08	0.438	1.59236	Euphorbiaceae
Alchornea trewioides	301.993	0.08	0.511	1.59236	Euphorbiaceae
Alchornea trewioides	243.26	0.09	0.519	1.59236	Euphorbiaceae
Alchornea trewioides	267.083	0.11	0.46	1.59236	Euphorbiaceae
Alchornea trewioides	259.696	0.09	0.434	1.59236	Euphorbiaceae
Alchornea trewioides	240.698	0.12	0.392	1.59236	Euphorbiaceae
Alchornea trewioides	192.745	0.08	0.443	1.59236	Euphorbiaceae
Alchornea trewioides	226.352	0.06	0.492	1.59236	Euphorbiaceae
Alchornea trewioides	209.088	0.1	0.409	1.59236	Euphorbiaceae
Alchornea trewioides	250.858	0.09	0.459	1.59236	Euphorbiaceae
Alchornea trewioides	373.81	0.11	0.538	1.59236	Euphorbiaceae
Alchornea trewioides	234.967	0.08	0.503	1.59236	Euphorbiaceae
Alchornea trewioides	217.639	0.06	0.515	1.59236	Euphorbiaceae
Alchornea trewioides	325.723	0.07	0.42	1.59236	Euphorbiaceae
Alchornea trewioides	283.325	0.08	0.466	1.59236	Euphorbiaceae
Alchornea trewioides	287.797	0.07	0.473	1.59236	Euphorbiaceae
Alchornea trewioides	302.546	0.06	0.472	1.59236	Euphorbiaceae
Alchornea trewioides	246.926	0.07	0.468	1.59236	Euphorbiaceae
Alchornea trewioides	236.942	0.09	0.52	1.59236	Euphorbiaceae
Alchornea trewioides	257.882	0.08	0.611	1.59236	Euphorbiaceae
Alchornea trewioides	336.777	0.05	0.447	1.59236	Euphorbiaceae
Alchornea trewioides	239.597	0.07	0.583	1.59236	Euphorbiaceae
Alchornea trewioides	222.342	0.08	0.45	1.59236	Euphorbiaceae
Alchornea trewioides	458.533	0.06	0.363	1.59236	Euphorbiaceae
Alchornea trewioides	305.375	0.07	0.514	1.59236	Euphorbiaceae
Alchornea trewioides	301.513	0.09	0.383	1.59236	Euphorbiaceae
Alchornea trewioides	212.22	0.13	0.61	1.59236	Euphorbiaceae
Alchornea trewioides	229.107	0.07	0.544	1.59236	Euphorbiaceae
Alchornea trewioides	267.503	0.11	0.477	1.59236	Euphorbiaceae
Alchornea trewioides	243.787	0.07	0.513	1.59236	Euphorbiaceae
Alchornea trewioides	259.761	0.06	0.636	1.59236	Euphorbiaceae
Alchornea trewioides	298.614	0.08	0.614	1.59236	Euphorbiaceae
Alchornea trewioides	299.618	0.07	0.653	1.59236	Euphorbiaceae
Alchornea trewioides	247.232	0.12	0.515	1.59236	Euphorbiaceae
Alchornea trewioides	200.774	0.09	0.184	1.59236	Euphorbiaceae
Alchornea trewioides	253.247	0.07	0.51	1.59236	Euphorbiaceae
Alchornea trewioides	242.447	0.08	0.567	1.59236	Euphorbiaceae
Alchornea trewioides	46.777	0.12	0.605	1.59236	Euphorbiaceae
Alchornea trewioides	244.882	0.1	0.717	1.59236	Euphorbiaceae
Alchornea trewioides	240.659	0.09	0.582	1.59236	Euphorbiaceae
Alchornea trewioides	293.875	0.08	0.617	1.59236	Euphorbiaceae
Alchornea trewioides	282.582	0.09	0.542	1.59236	Euphorbiaceae
Alchornea trewioides	268.348	0.06	0.575	1.59236	Euphorbiaceae
Alchornea trewioides	333.054	0.07	0.598	1.59236	Euphorbiaceae
Alchornea trewioides	258.824	0.06	1.083	1.59236	Euphorbiaceae
Alchornea trewioides	275.695	0.06	0.629	1.59236	Euphorbiaceae
Alchornea trewioides	270.286	0.07	0.719	1.59236	Euphorbiaceae
Alchornea trewioides	245.791	0.08	0.63	1.59236	Euphorbiaceae
Alchornea trewioides	248.99	0.09	0.613	1.59236	Euphorbiaceae
Alchornea trewioides	291.487	0.08	0.523	1.59236	Euphorbiaceae
Alchornea trewioides	233.452	0.08	0.621	1.59236	Euphorbiaceae
Alchornea trewioides	358.304	0.07	0.489	1.59236	Euphorbiaceae
Alchornea trewioides	297.412	0.08	0.466	1.59236	Euphorbiaceae
Alchornea trewioides	348.538	0.09	0.468	1.59236	Euphorbiaceae
Alchornea trewioides	312.164	0.09	0.494	1.59236	Euphorbiaceae
Alchornea trewioides	331.077	0.07	0.477	1.59236	Euphorbiaceae
Alchornea trewioides	202.805	0.06	0.636	1.59236	Euphorbiaceae
Alchornea trewioides	305.513	0.08	0.645	1.59236	Euphorbiaceae
Alchornea trewioides	283.415	0.09	0.405	1.59236	Euphorbiaceae
Alchornea trewioides	326.654	0.1	0.52	1.59236	Euphorbiaceae
Alchornea trewioides	240.778	0.09	0.629	1.59236	Euphorbiaceae
Alchornea trewioides	334.337	0.07	0.41	1.59236	Euphorbiaceae
Alchornea trewioides	237.214	0.08	0.466	1.43312	Euphorbiaceae
Alchornea trewioides	278.1	0.08	0.106	1.43312	Euphorbiaceae
Alchornea trewioides	291.854	0.08	0.569	1.43312	Euphorbiaceae
Alchornea trewioides	222.781	0.1	0.47	1.43312	Euphorbiaceae
Alchornea trewioides	255.398	0.09	0.549	1.43312	Euphorbiaceae
Alchornea trewioides	301.61	0.06	0.467	1.43312	Euphorbiaceae
Alchornea trewioides	317.079	0.08	0.379	1.43312	Euphorbiaceae
Alchornea trewioides	260.547	0.08	0.387	1.43312	Euphorbiaceae
Alchornea trewioides	331.548	0.08	0.487	1.43312	Euphorbiaceae
Alchornea trewioides	259.518	0.1	0.553	1.43312	Euphorbiaceae
Alchornea trewioides	354.14	0.08	0.384	1.43312	Euphorbiaceae
Alchornea trewioides	252.567	0.09	0.436	1.43312	Euphorbiaceae
Alchornea trewioides	261.946	0.1	0.461	1.43312	Euphorbiaceae
Alchornea trewioides	289.155	0.1	0.487	1.43312	Euphorbiaceae
Alchornea trewioides	243.46	0.09	0.522	1.43312	Euphorbiaceae
Alchornea trewioides	274.798	0.08	0.493	1.43312	Euphorbiaceae
Alchornea trewioides	233.138	0.09	0.498	1.43312	Euphorbiaceae
Alchornea trewioides	285.279	0.12	0.602	1.43312	Euphorbiaceae
Alchornea trewioides	356.635	0.08	0.497	1.43312	Euphorbiaceae
Alchornea trewioides	275.812	0.1	0.501	1.43312	Euphorbiaceae
Alchornea trewioides	303.491	0.11	0.547	1.43312	Euphorbiaceae
Alchornea trewioides	310.883	0.12	0.693	1.43312	Euphorbiaceae
Alchornea trewioides	269.323	0.11	0.56	1.43312	Euphorbiaceae
Alchornea trewioides	287.143	0.12	0.496	1.30573	Euphorbiaceae
Alchornea trewioides	239.485	0.14	0.512	1.27389	Euphorbiaceae
Alchornea trewioides	146.348	0.14	0.569	1.27389	Euphorbiaceae
Alchornea trewioides	156.696	0.13	0.479	1.27389	Euphorbiaceae
Alchornea trewioides	164.974	0.15	0.528	1.27389	Euphorbiaceae
Alchornea trewioides	176.496	0.14	0.543	1.27389	Euphorbiaceae
Alchornea trewioides	268.878	0.11	0.424	1.27389	Euphorbiaceae
Alchornea trewioides	219.722	0.1	0.456	1.27389	Euphorbiaceae
Alchornea trewioides	214.756	0.11	0.579	1.27389	Euphorbiaceae
Alchornea trewioides	250.556	0.1	0.587	1.27389	Euphorbiaceae
Alchornea trewioides	214.032	0.14	0.423	1.27389	Euphorbiaceae
Alchornea trewioides	181.757	0.1	0.515	1.27389	Euphorbiaceae
Alchornea trewioides	154.201	0.13	0.441	1.27389	Euphorbiaceae
Alchornea trewioides	217.295	0.13	0.455	1.27389	Euphorbiaceae
Alchornea trewioides	177.636	0.12	0.485	1.27389	Euphorbiaceae
Alchornea trewioides	276.76	0.11	0.305	1.27389	Euphorbiaceae
Alchornea trewioides	207.166	0.1	0.519	1.27389	Euphorbiaceae
Alchornea trewioides	144.516	0.14	0.537	1.27389	Euphorbiaceae
Alchornea trewioides	188.578	0.11	0.626	1.27389	Euphorbiaceae
Alchornea trewioides	210.826	0.1	0.512	1.27389	Euphorbiaceae
Alchornea trewioides	359.879	0.06	0.341	1.27389	Euphorbiaceae
Alchornea trewioides	242.194	0.13	0.534	1.27389	Euphorbiaceae
Alchornea trewioides	243.982	0.08	0.562	1.27389	Euphorbiaceae
Alchornea trewioides	257.733	0.1	0.463	1.27389	Euphorbiaceae
Alchornea trewioides	227.533	0.08	0.578	1.27389	Euphorbiaceae
Alchornea trewioides	230.368	0.12	0.404	1.27389	Euphorbiaceae
Alchornea trewioides	186.929	0.12	0.519	1.27389	Euphorbiaceae
Alchornea trewioides	205.699	0.11	0.523	1.27389	Euphorbiaceae
Alchornea trewioides	385.434	0.09	0.541	1.27389	Euphorbiaceae
Alchornea trewioides	180.397	0.1	0.455	1.27389	Euphorbiaceae
Alchornea trewioides	271.981	0.08	0.549	1.27389	Euphorbiaceae
Alchornea trewioides	332.589	0.09	0.581	1.27389	Euphorbiaceae
Alchornea trewioides	329.397	0.06	0.68	1.27389	Euphorbiaceae
Alchornea trewioides	206.383	0.08	0.564	1.27389	Euphorbiaceae
Alchornea trewioides	289.803	0.1	0.581	1.27389	Euphorbiaceae
Alchornea trewioides	191.261	0.1	0.435	1.27389	Euphorbiaceae
Alchornea trewioides	270.304	0.06	0.507	1.27389	Euphorbiaceae
Alchornea trewioides	338.106	0.06	0.545	1.27389	Euphorbiaceae
Alchornea trewioides	239.923	0.1	0.496	1.27389	Euphorbiaceae
Alchornea trewioides	147.191	0.13	0.494	1.27389	Euphorbiaceae
Alchornea trewioides	129.644	0.12	0.496	1.27389	Euphorbiaceae
Alchornea trewioides	176.081	0.1	0.524	1.27389	Euphorbiaceae
Alchornea trewioides	209.576	0.09	0.541	1.27389	Euphorbiaceae
Alchornea trewioides	203.584	0.09	0.546	1.27389	Euphorbiaceae
Alchornea trewioides	187.599	0.08	0.501	1.27389	Euphorbiaceae
Alchornea trewioides	137.245	0.15	0.452	1.27389	Euphorbiaceae
Alchornea trewioides	160.889	0.11	0.564	1.27389	Euphorbiaceae
Alchornea trewioides	216.189	0.1	0.47	1.27389	Euphorbiaceae
Alchornea trewioides	237.928	0.08	0.445	1.27389	Euphorbiaceae
Alchornea trewioides	203.624	0.07	0.456	1.27389	Euphorbiaceae
Alchornea trewioides	178.882	0.1	0.541	1.27389	Euphorbiaceae
Alchornea trewioides	241.859	0.06	0.467	1.27389	Euphorbiaceae
Alchornea trewioides	220.892	0.09	0.418	1.27389	Euphorbiaceae
Alchornea trewioides	243.064	0.07	0.313	1.27389	Euphorbiaceae
Alchornea trewioides	399.346	0.07	0.478	1.27389	Euphorbiaceae
Alchornea trewioides	227.243	0.09	0.525	1.27389	Euphorbiaceae
Alchornea trewioides	187.073	0.09	0.515	1.27389	Euphorbiaceae
Alchornea trewioides	211.824	0.08	0.427	1.27389	Euphorbiaceae
Alchornea trewioides	229.286	0.08	0.594	1.27389	Euphorbiaceae
Alchornea trewioides	161.721	0.05	0.608	1.27389	Euphorbiaceae
Alchornea trewioides	360.059	0.05	0.555	1.27389	Euphorbiaceae
Alchornea trewioides	286.155	0.07	0.591	1.27389	Euphorbiaceae
Alchornea trewioides	226.305	0.07	0.608	1.27389	Euphorbiaceae
Alchornea trewioides	202.121	0.08	0.543	1.27389	Euphorbiaceae
Alchornea trewioides	301.701	0.07	0.449	1.27389	Euphorbiaceae
Alchornea trewioides	308.105	0.06	0.514	1.27389	Euphorbiaceae
Alchornea trewioides	220.412	0.05	0.458	1.27389	Euphorbiaceae
[truncated: 1,789 more rows]
